# Supplementary material for: Plasma proteins facilitates placental transfer of polystyrene particles
Source: J Nanobiotechnology. 2020 Sep 9;18:128. doi: 10.1186/s12951-020-00676-5 (PMC7487953; doi:10.1186/s12951-020-00676-5)
Supplement: Supplementary file 2 — Additional file 2: Table S5. Processed mean intensity of corona proteins LC–MS/MS data. Table S6. Raw LC–MS/MS data of detected corona protein intensity. Information Table S5. Information Table S6. [file 12951_2020_676_MOESM2_ESM.xlsx]

## Sheet: Table S5  Proc. mean Intensity
Majority protein ID	Gene names	Plasma corona mean intensity of log2 median normalized imputed data	Plasma corona standard deviation intensity of log2 median normalized imputed data	Fetal corona mean intensity of log2 median normalized imputed data	Fetal corona standard deviation intensity of log2 median normalized imputed data	Maternal corona mean intensity of log2 median normalized imputed data	Maternal corona standard deviation intensity of log2 median normalized imputed data	ANOAV p-value	ANOVA q-value	log2 difference plasma-fetal	log2 difference plasma-maternal	log2 difference fetal-maternal
P02768	ALB	13.7448	2.17446	13.237	1.6981	9.43851	0.644148	1.6946	0.011	0.5078	0.5078	3.79849
P04264	KRT1	10.978	1.01055	10.7092	1.13418	6.82179	1.94042	1.99936	0.00550673	0.268767	0.268767	3.88745
P35527	KRT9	9.4081	1.35153	9.82973	0.881178	5.72589	2.06119	1.78104	0.00898141	-0.421635	-0.421635	4.10384
P69892	HBG2	0.491268	1.92174	9.41289	1.82625	4.4292	4.39411	1.80479	0.00843609	-8.92162	-8.92162	4.98369
P00738	HP;HPR	9.42948	1.89862	9.27952	2.30777	4.39722	1.30074	1.82434	0.00817054	0.14996	0.14996	4.8823
P13645	KRT10	9.14041	1.358	9.09909	0.740274	4.99922	1.53095	2.38602	0.00267532	0.041315	0.041315	4.09987
P69905	HBA1	7.32274	0.779396	8.72855	2.07527	6.89132	2.8136	0.262698	0.442555	-1.40581	-1.40581	1.83723
P02671	FGA	12.4048	1.28436	8.42721	1.26586	5.57259	0.0989949	4.1169	0	3.97755	3.97755	2.85462
P63261	ACTG1;ACTB	7.65237	2.09676	8.19269	0.837405	7.26019	0.360011	0.157407	0.615056	-0.540325	-0.540325	0.932502
P02549	SPTA1	7.99985	2.26031	8.17866	1.00444	4.31281	2.70293	1.04787	0.0459683	-0.178813	-0.178813	3.86585
P48668	KRT6C	7.19088	1.98032	8.01196	1.25263	3.67128	1.56217	1.66217	0.0115495	-0.821082	-0.821082	4.34068
P11277	SPTB	5.61449	2.39465	7.7871	1.29494	4.33219	2.50153	0.721153	0.11308	-2.17261	-2.17261	3.45491
P02730	SLC4A1	2.35277	4.66451	7.78012	1.28677	4.38922	2.36815	0.815753	0.0859313	-5.42735	-5.42735	3.39091
P35908	KRT2	7.52457	1.42913	7.62959	0.98198	2.77628	1.81006	2.41813	0.00236735	-0.105022	-0.105022	4.85331
P08779	KRT16	6.90313	1.58725	7.47865	1.48744	2.99488	1.91197	1.7265	0.0102383	-0.575515	-0.575515	4.48377
P02675	FGB	12.0577	2.04235	7.34416	1.76778	5.17287	0.489502	2.84511	0.00130435	4.71349	4.71349	2.17129
P02647	APOA1	9.93722	1.68109	7.29332	1.8962	4.29163	0.407528	2.40445	0.00248	2.6439	2.6439	3.00169
P68871	HBB	7.78925	0.445636	7.27834	3.22865	7.64454	2.36046	0.0166663	0.953758	0.510915	0.510915	-0.366198
P01857	IGHG1	7.97391	0.927429	7.27489	1.40471	3.03388	0.618634	3.31172	0.000222222	0.69903	0.69903	4.241
P02790	HPX	7.52574	1.53698	7.0805	1.68921	1.88444	0.5412	2.97025	0.000871795	0.44524	0.44524	5.19606
P02679	FGG	11.2632	1.42749	6.90233	3.54204	4.93796	0.441258	1.72585	0.0102158	4.36083	4.36083	1.96437
P16157	ANK1	3.91407	3.34083	6.07105	2.7923	3.22679	2.98623	0.286721	0.409876	-2.15698	-2.15698	2.84426
P02533	KRT14	4.87583	1.80057	6.0442	1.15958	1.45757	1.98347	1.65601	0.0116351	-1.16837	-1.16837	4.58663
P21333	FLNA	6.17821	2.46358	5.6285	3.09246	3.00255	0.6372	0.599756	0.159221	0.549704	0.549704	2.62595
P08514	ITGA2B	5.33771	2.75431	5.25928	2.26336	2.2136	0.837978	0.757303	0.102381	0.0784275	0.0784275	3.04568
P0CG05	IGLC2;IGLC3;IGLC6	5.467	1.214	5.12801	1.63961	1.7244	0.842488	1.98326	0.00569432	0.33899	0.33899	3.40361
P02652	APOA2	6.63468	2.08415	5.06035	5.50205	2.98031	1.06806	0.336561	0.349478	1.57433	1.57433	2.08004
Q9Y490	TLN1	4.84858	2.53443	4.81004	3.79944	5.24605	0.238479	0.0108573	0.969623	0.038534	0.038534	-0.436007
P02765	AHSG	6.10439	3.16605	4.79609	4.81759	1.32193	1.44512	0.580563	0.167492	1.3083	1.3083	3.47415
P59666	DEFA3;DEFA1	-0.34959	5.26378	4.78685	1.62919	-0.992543	3.41695	0.762659	0.100748	-5.13644	-5.13644	5.7794
P07996	THBS1	4.25006	3.82826	4.78454	2.86455	1.14166	1.46042	0.527202	0.193043	-0.53448	-0.53448	3.64288
P16452	EPB42	3.51004	3.03218	4.55039	3.19758	2.08431	2.58619	0.216976	0.510075	-1.04034	-1.04034	2.46608
P04217	A1BG	6.85336	2.18012	4.38457	5.73296	2.24522	0.505016	0.483679	0.220772	2.46878	2.46878	2.13936
P04004	VTN	8.13834	1.34541	4.3697	3.12515	1.24077	0.53004	2.15478	0.00371574	3.76863	3.76863	3.12893
P01834	IGKC	6.96453	0.771974	4.22645	4.63273	2.7753	0.477574	0.666099	0.13076	2.73808	2.73808	1.45116
P01024	C3	6.5827	1.10332	4.1589	5.12461	3.34438	1.22895	0.349401	0.335794	2.4238	2.4238	0.814528
P43652	AFM	4.21035	3.20605	4.1002	2.76083	0.0889925	0.983833	0.899535	0.0672484	0.110141	0.110141	4.01121
P02751	FN1	8.47384	3.61235	4.00855	2.02511	3.11558	1.29821	1.22857	0.0303776	4.46529	4.46529	0.892965
P35579	MYH9	4.86022	3.52735	3.89827	4.57072	5.59932	0.327545	0.083238	0.774801	0.96195	0.96195	-1.70105
Q86YZ3	HRNR	0.38787	4.22175	3.88379	1.86912	-1.41931	3.71497	0.676945	0.127322	-3.49592	-3.49592	5.30311
P02787	TF	6.54028	0.862961	3.86319	5.59929	3.11146	0.1192	0.360067	0.324355	2.67708	2.67708	0.751735
P02656	APOC3	10.2255	1.45836	3.77881	5.03879	3.47794	0.183015	1.40749	0.0196292	6.44672	6.44672	0.300877
P06396	GSN	5.04609	3.41565	3.50658	1.40398	3.99486	0.432986	0.167588	0.596402	1.53951	1.53951	-0.488285
P01876	IGHA1	6.81625	1.23914	3.49042	4.13746	1.16778	0.320931	1.21221	0.031182	3.32583	3.32583	2.32264
P01859	IGHG2	5.48836	0.683733	3.42953	4.43321	0.683666	0.707874	0.873483	0.0720741	2.05883	2.05883	2.74586
P04114	APOB	6.54975	0.602112	3.40245	4.07432	0.131989	1.06693	1.48491	0.0168239	3.1473	3.1473	3.27047
P27105	STOM	4.09517	2.38426	3.27909	2.6925	2.35936	0.99079	0.201112	0.534762	0.81608	0.81608	0.91973
P05106	ITGB3	4.97731	2.3034	3.2588	4.08311	2.56463	0.275641	0.25591	0.452157	1.71852	1.71852	0.694168
Q9BQE3	TUBA1C	1.08662	4.35739	3.20886	2.96813	5.12985	0.471597	0.500628	0.209288	-2.12223	-2.12223	-1.92099
P13647	KRT5	4.491	2.59591	3.14615	4.87165	1.46246	1.88579	0.248058	0.463459	1.34485	1.34485	1.6837
P01871	IGHM	6.94002	1.66113	3.12273	4.18602	1.28692	1.48584	1.08201	0.0424352	3.81729	3.81729	1.83581
P04406	GAPDH	2.74631	2.85336	3.07216	4.48118	4.45148	1.12784	0.105676	0.72411	-0.325853	-0.325853	-1.37932
P01042	KNG1	5.71535	2.0301	3.02632	3.53222	0.921774	0.562493	1.01694	0.0499332	2.68902	2.68902	2.10455
P02649	APOE	7.56321	1.95196	2.95271	1.81757	0.284797	0.937732	2.89221	0.00121348	4.6105	4.6105	2.66791
P01009	SERPINA1	5.9265	0.502369	2.91103	5.11449	1.70799	0.344475	0.595225	0.160973	3.01547	3.01547	1.20304
P02749	APOH	6.21018	1.20908	2.85874	5.03024	0.128681	0.689535	1.0153	0.0499424	3.35144	3.35144	2.73006
P06727	APOA4	6.11204	1.4969	2.7767	4.09284	0.610345	0.588905	1.1426	0.0373985	3.33535	3.33535	2.16635
P11166	SLC2A1	1.13827	4.85139	2.73089	4.65048	4.85288	0.874816	0.275234	0.425049	-1.59262	-1.59262	-2.12199
Q5T749	KPRP	1.71006	3.25356	2.51009	2.56232	-1.61487	2.12159	0.715334	0.114205	-0.800032	-0.800032	4.12496
P11171	EPB41	0.472703	4.16152	2.48572	2.85214	1.87441	2.2011	0.132793	0.664923	-2.01301	-2.01301	0.611306
P02654	APOC1	4.12793	5.63657	2.39627	4.70795	1.10325	1.02151	0.157244	0.614373	1.73167	1.73167	1.29302
O75955	FLOT1	-0.0947932	3.73798	2.39596	1.55189	0.72348	0.641677	0.34318	0.342388	-2.49075	-2.49075	1.67248
O14745	SLC9A3R1	-1.572	3.62689	2.36215	4.44053	1.56721	0.555372	0.452959	0.241784	-3.93415	-3.93415	0.794941
P02655	APOC2	3.96422	5.83378	2.3418	4.00286	0.307699	0.929586	0.242033	0.470765	1.62242	1.62242	2.03411
P0C0L5	C4B	5.88831	1.68414	2.25553	4.67081	1.48088	0.679796	0.713909	0.114588	3.63278	3.63278	0.774654
P68371	TUBB4B	0.234921	4.49518	2.16685	2.28337	4.88211	0.317195	0.695069	0.121273	-1.93193	-1.93193	-2.71527
P00747	PLG	3.40363	2.48513	2.10212	4.01141	-0.74639	2.07916	0.570301	0.17186	1.30151	1.30151	2.84851
Q14624	ITIH4	8.06757	1.71154	2.08974	2.49677	0.064436	2.48366	2.30866	0.00305882	5.97783	5.97783	2.0253
P04075	ALDOA	3.74602	2.44331	2.07459	4.03552	5.15418	0.468375	0.374965	0.308544	1.67143	1.67143	-3.07959
P04899	GNAI2	-0.2524	4.34481	2.04504	1.46817	2.28857	1.02578	0.320169	0.368313	-2.29744	-2.29744	-0.243532
P04196	HRG	1.65502	3.89121	2.00444	3.453	-1.87608	2.20429	0.495686	0.212593	-0.34942	-0.34942	3.88052
P14625	HSP90B1	0.366223	0.42552	1.94499	0.984917	4.58671	0.606242	3.79975	0.000125	-1.57877	-1.57877	-2.64172
P13224	GP1BB	0.973332	5.01454	1.93298	3.28523	0.137251	1.16743	0.082828	0.774614	-0.95965	-0.95965	1.79573
P53396	ACLY	-1.92772	3.78481	1.91631	1.29113	2.98983	0.505733	1.17345	0.0345707	-3.84403	-3.84403	-1.07352
P10909	CLU	8.6116	2.17708	1.9108	3.06164	1.16916	0.647306	2.341	0.00285714	6.7008	6.7008	0.741644
P04003	C4BPA	7.74098	0.77306	1.89856	3.94605	0.558406	0.476916	1.99767	0.00551786	5.84242	5.84242	1.34015
Q06830	PRDX1	0.213097	3.35835	1.83923	0.892856	5.84187	1.12865	1.59105	0.0132219	-1.62614	-1.62614	-4.00264
Q09666	AHNAK	1.72047	0.557528	1.83606	0.588147	6.05137	0.354306	5.48686	0	-0.115589	-0.115589	-4.21531
P15924	DSP	-2.20633	4.88602	1.79989	3.89662	-1.44743	1.70357	0.381965	0.301783	-4.00622	-4.00622	3.24732
P08519	LPA	-1.65059	3.93178	1.75142	2.42296	-3.24877	0.487268	0.924366	0.0630593	-3.40201	-3.40201	5.00019
P60660	MYL6	2.36342	5.24654	1.74954	3.35817	3.66082	0.514272	0.0930153	0.751037	0.613882	0.613882	-1.91129
P27918	CFP	-0.782013	2.1714	1.74576	2.59485	-1.45664	1.93679	0.622386	0.148973	-2.52777	-2.52777	3.20239
Q9NZM1	MYOF	0.697008	0.978296	1.71787	2.57985	3.55341	1.12228	0.755954	0.102489	-1.02086	-1.02086	-1.83554
P14923	JUP	1.69465	3.24169	1.6379	3.77142	1.63885	0.972692	0.000160699	0.999544	0.0567433	0.0567433	-0.00094125
P62158	CALM1;CALML3	-2.66665	3.21775	1.6345	0.985217	2.31275	2.99052	1.05943	0.0448696	-4.30116	-4.30116	-0.678242
P25705	ATP5A1	-0.918877	5.16088	1.60238	3.32842	-1.83536	1.38658	0.289913	0.406057	-2.52126	-2.52126	3.43774
Q04695	KRT17	0.348187	3.52998	1.51926	3.6458	-1.09222	2.338	0.203273	0.532418	-1.17108	-1.17108	2.61148
P0DJI8	SAA1	5.61528	2.29904	1.51284	0.388477	-3.04082	1.88302	3.21248	0.000338983	4.10244	4.10244	4.55366
P30101	PDIA3	-0.259604	2.65657	1.50941	2.77119	3.76402	1.19817	0.796263	0.0909721	-1.76901	-1.76901	-2.25461
P08603	CFH	4.7556	1.76239	1.49669	3.69244	-2.29449	1.96103	1.54935	0.0143625	3.25891	3.25891	3.79117
P27824	CANX	0.899795	3.28461	1.44514	1.97743	3.56788	0.711638	0.453771	0.241515	-0.54535	-0.54535	-2.12273
P11142	HSPA8	0.364093	3.55206	1.43911	3.42673	5.50773	0.610714	0.912732	0.0652321	-1.07501	-1.07501	-4.06862
P14770	GP9	-0.826462	5.10683	1.32937	3.56356	-1.05674	0.971321	0.163435	0.604266	-2.15583	-2.15583	2.3861
P08727	KRT19	-1.89698	1.99202	1.24693	1.92833	2.40668	0.884887	1.51486	0.0155122	-3.14391	-3.14391	-1.15975
P20936	RASA1	0.132279	0.725899	1.22089	3.75927	3.79594	0.638959	0.752733	0.103477	-1.08862	-1.08862	-2.57504
Q00610	CLTC	2.10518	1.49154	1.21666	3.96968	4.86059	0.557372	0.650121	0.136686	0.888515	0.888515	-3.64393
P02766	TTR	5.13105	1.10574	1.21115	4.91021	-0.612345	1.27912	0.965279	0.0568783	3.9199	3.9199	1.8235
P02786	TFRC	-1.10751	2.74114	1.11355	0.830204	5.50387	0.672088	2.51194	0.0019542	-2.22106	-2.22106	-4.39033
P18206	VCL	2.68986	2.24085	1.09971	3.92257	0.356372	0.774611	0.247975	0.462863	1.59015	1.59015	0.743335
P01023	A2M	1.16646	4.44294	1.08548	4.88465	-0.373973	1.50732	0.0630143	0.824601	0.0809825	0.0809825	1.45945
P07195	LDHB	-2.18842	3.67888	1.06007	2.5275	2.6561	0.7475	0.912629	0.0651032	-3.24849	-3.24849	-1.59603
P63010	AP2B1	-0.451503	1.16731	1.04013	2.03166	2.54023	0.453698	1.13311	0.0381308	-1.49163	-1.49163	-1.5001
P62979	RPS27A;UBA52;UBB;UBC	-1.59973	4.47652	0.96669	4.15446	2.58348	1.42914	0.398565	0.286303	-2.56642	-2.56642	-1.61679
O43707	ACTN4	2.69506	2.50063	0.960088	3.02247	5.32086	0.309603	0.945943	0.0597333	1.73497	1.73497	-4.36077
P32119	PRDX2	-3.33807	4.04621	0.86458	4.04714	3.22532	1.51211	0.955896	0.058203	-4.20265	-4.20265	-2.36074
P07355	ANXA2;ANXA2P2	1.51333	5.25242	0.864325	0.43758	5.77496	0.203564	0.807429	0.0880161	0.649	0.649	-4.91063
Q02413	DSG1	0.143106	3.3514	0.721545	2.95885	-3.41255	2.38617	0.643964	0.139512	-0.578439	-0.578439	4.13409
P00338	LDHA	-2.16315	2.10231	0.688668	2.42648	1.17228	0.0956545	0.954589	0.0583448	-2.85182	-2.85182	-0.483614
P01860	IGHG3	6.50335	0.662488	0.631895	4.81899	-0.0474326	0.922214	1.41111	0.0195367	5.87146	5.87146	0.679328
Q86VP6	CAND1	-1.73885	2.2048	0.579218	0.904715	2.29789	0.58963	1.67953	0.0112958	-2.31807	-2.31807	-1.71867
P05556	ITGB1	-0.1018	4.2148	0.569204	0.690208	2.98511	0.741739	0.483293	0.22075	-0.671004	-0.671004	-2.4159
P07738	BPGM	-1.62641	2.13896	0.546664	2.04491	3.70092	0.473072	1.86585	0.007648	-2.17308	-2.17308	-3.15426
P35580	MYH10	-0.0354675	2.12538	0.524896	1.45493	1.99074	0.353328	0.548389	0.181611	-0.560364	-0.560364	-1.46584
P62820	RAB1A	-2.16441	3.78654	0.519992	2.44648	2.83616	0.391101	0.932794	0.0616802	-2.68441	-2.68441	-2.31617
P05787	KRT8	-2.19727	3.19362	0.493982	2.93122	3.30159	1.03364	1.10635	0.0400753	-2.69125	-2.69125	-2.80761
Q5VTE0	EEF1A1P5;EEF1A1	0.259972	2.91833	0.485947	3.10416	5.30323	0.648671	1.22733	0.0304936	-0.225975	-0.225975	-4.81729
P67936	TPM4	0.737418	2.93709	0.482655	3.9308	3.07215	0.583763	0.301539	0.391834	0.254763	0.254763	-2.5895
P08238	HSP90AB1	-0.583926	2.95589	0.45736	0.507216	3.97374	0.48097	1.573	0.0136178	-1.04129	-1.04129	-3.51638
P13667	PDIA4	-2.37125	2.99562	0.456623	1.65228	-0.344223	1.08234	0.557355	0.17738	-2.82787	-2.82787	0.800846
P13987	CD59	-3.05106	3.91845	0.434333	3.34658	2.70001	1.30347	0.911333	0.0652101	-3.48539	-3.48539	-2.26568
P21980	TGM2	-0.355682	3.56723	0.342364	1.52385	6.68632	0.694521	2.10672	0.00417476	-0.698046	-0.698046	-6.34395
P52907	CAPZA1	-1.30815	4.10695	0.265958	1.93336	2.56179	0.49271	0.605736	0.156351	-1.57411	-1.57411	-2.29583
P62826	RAN	-4.43868	3.24767	0.201893	1.63563	1.22994	0.947352	1.62087	0.0125263	-4.64057	-4.64057	-1.02805
Q14204	DYNC1H1	1.37887	0.701607	0.196106	0.397151	4.98974	0.44355	5.38526	0	1.18276	1.18276	-4.79363
P61224	RAP1B	0.301978	4.68099	0.17336	4.06845	1.94128	1.13371	0.0932748	0.751542	0.128617	0.128617	-1.76792
P35613	BSG	-0.154064	2.80324	0.150924	2.93343	2.81764	0.365461	0.545631	0.182655	-0.304988	-0.304988	-2.66672
P15311	EZR	-0.700397	1.33866	0.142858	2.39963	6.40999	0.402237	3.1113	0.000676923	-0.843256	-0.843256	-6.26713
P02774	GC	3.83653	2.49732	0.12917	5.05981	0.539057	0.192452	0.450418	0.243576	3.70736	3.70736	-0.409887
O95359	TACC2	-2.09243	2.09846	0.127658	0.399846	3.66441	0.316305	2.98887	0.000894737	-2.22009	-2.22009	-3.53675
Q14697	GANAB	-1.06804	2.32293	0.064427	0.961666	1.81567	1.64917	0.748899	0.10471	-1.13246	-1.13246	-1.75124
P31948	STIP1	-2.53579	1.9862	0.0479468	3.25687	1.7518	0.225924	0.964726	0.056859	-2.58373	-2.58373	-1.70385
Q13576	IQGAP2	0.413698	1.75436	0.0401517	0.630239	4.57559	0.386365	2.93851	0.00110843	0.373546	0.373546	-4.53544
P05023	ATP1A1	-1.37183	2.63891	0.0380763	1.853	3.16599	0.846663	1.32572	0.0239464	-1.4099	-1.4099	-3.12791
Q15075	EEA1	-0.092925	1.69695	0.0226509	1.44417	5.19944	0.141115	3.0101	0.000833333	-0.115576	-0.115576	-5.17679
P13639	EEF2	-1.06156	2.34473	-0.045737	2.30444	4.22325	0.333097	1.74361	0.00986861	-1.01582	-1.01582	-4.26899
P07384	CAPN1	-1.25537	2.60478	-0.06665	3.92575	2.23021	0.516992	0.48173	0.221659	-1.18872	-1.18872	-2.29686
P08133	ANXA6	-0.109486	1.19698	-0.122566	3.12566	5.96866	0.170335	2.2717	0.00331034	0.0130797	0.0130797	-6.09122
Q9NQC3	RTN4	0.259624	4.05204	-0.122613	2.87727	0.672598	1.55494	0.0226677	0.9384	0.382236	0.382236	-0.795211
P07237	P4HB	-0.501685	2.83217	-0.161105	1.83359	3.59735	0.687031	1.22628	0.0304975	-0.340579	-0.340579	-3.75846
Q96TA1	FAM129B	-3.33866	2.17144	-0.169289	1.63862	3.98699	0.215314	2.99306	0.000853333	-3.16937	-3.16937	-4.15627
O95782	AP2A1	-2.1341	2.56113	-0.237862	1.06048	3.00548	0.910119	1.85767	0.00774603	-1.89624	-1.89624	-3.24334
P63104	YWHAZ	1.27041	2.96864	-0.246563	4.55618	4.82831	0.964858	0.719306	0.113514	1.51697	1.51697	-5.07487
P40925	MDH1	-1.84837	2.15975	-0.273228	2.25264	2.56192	0.547019	1.34993	0.0226776	-1.57514	-1.57514	-2.83515
O00299	CLIC1	-3.23118	2.16329	-0.290522	2.46294	2.64223	0.376788	1.85546	0.00771654	-2.94066	-2.94066	-2.93275
Q5T4S7	UBR4	-2.29819	3.52129	-0.338563	0.243546	1.14455	0.849389	0.729526	0.110346	-1.95962	-1.95962	-1.48312
P29474	NOS3	-1.37368	1.63843	-0.374585	2.06991	2.00979	0.794652	1.14349	0.0373922	-0.999098	-0.999098	-2.38437
P07737	PFN1	-2.56404	5.04691	-0.398863	2.82558	2.19952	1.19335	0.551716	0.180228	-2.16517	-2.16517	-2.59838
Q9Y678	COPG1	-3.40912	2.48392	-0.399929	0.550387	1.84887	1.00586	2.0535	0.00478899	-3.00919	-3.00919	-2.2488
Q01518	CAP1	-1.62075	2.92035	-0.451153	2.31669	3.27659	0.72264	1.26199	0.027969	-1.16959	-1.16959	-3.72774
P55072	VCP	1.52323	1.36714	-0.454861	2.50932	4.63739	0.250129	1.86878	0.00756627	1.97809	1.97809	-5.09225
P23229	ITGA6	-0.522201	2.26354	-0.456575	1.45418	-2.09136	0.823849	0.382803	0.301299	-0.0656252	-0.0656252	1.63479
P14618	PKM	1.18096	3.5628	-0.481195	2.12471	4.50305	0.492248	1.08038	0.0425681	1.66216	1.66216	-4.98425
P25786	PSMA1	-4.62599	0.829682	-0.492372	0.738547	1.35164	0.728112	4.79404	0	-4.13362	-4.13362	-1.84401
P14868	DARS	-2.85236	3.27842	-0.512027	2.38899	2.34221	0.395942	1.16475	0.0354568	-2.34033	-2.34033	-2.85424
Q9UNH7	SNX6	-4.0896	2.42053	-0.595344	2.79054	0.0311162	1.13924	0.990318	0.0530614	-3.49425	-3.49425	-0.62646
Q96CW1	AP2M1	-3.00884	2.18708	-0.604505	5.62705	0.488772	1.72885	0.294046	0.400884	-2.40433	-2.40433	-1.09328
P41217	CD200	-3.82783	1.34524	-0.60802	3.89279	0.526112	1.11059	0.869964	0.0726885	-3.21981	-3.21981	-1.13413
P00533	EGFR	-0.640811	1.16648	-0.660994	1.9747	4.46642	0.846077	2.67048	0.00156364	0.020183	0.020183	-5.12741
P02748	C9	1.93799	1.61281	-0.701887	4.07077	-1.76584	1.57839	0.56573	0.173526	2.63987	2.63987	1.06395
P19823	ITIH2	3.4996	2.00822	-0.702915	3.84315	-2.79555	1.89542	1.2727	0.027171	4.20252	4.20252	2.09264
Q9H4M9	EHD1	-4.83844	2.18406	-0.706583	2.1808	2.51756	1.15335	2.45098	0.0022446	-4.13186	-4.13186	-3.22414
P05387	RPLP2	-5.43686	1.56085	-0.737627	3.17799	1.12311	0.678926	1.98328	0.0057193	-4.69923	-4.69923	-1.86074
P23528	CFL1	0.0630125	2.36414	-0.751013	4.42082	2.54823	1.42046	0.384773	0.299603	0.814025	0.814025	-3.29924
P19105	MYL12A;MYL12B	0.20191	3.97537	-0.79531	3.46877	2.21512	0.462049	0.30296	0.390526	0.99722	0.99722	-3.01043
P07814	EPRS	-1.94328	0.914574	-0.838572	2.61218	1.59882	0.876589	1.12626	0.0386475	-1.10471	-1.10471	-2.4374
P04792	HSPB1	4.08739	0.874533	-0.861542	3.04788	6.50807	1.0473	2.4654	0.00210219	4.94893	4.94893	-7.36961
Q8WUM4	PDCD6IP	-3.77721	2.5843	-0.89174	3.10625	2.04121	0.422645	1.37942	0.0208421	-2.88547	-2.88547	-2.93295
P07225	PROS1	3.61831	0.969371	-0.936923	2.49795	-3.26856	1.13485	2.65881	0.00162832	4.55524	4.55524	2.33163
P07948	LYN	-2.05459	2.68878	-0.94551	1.01729	1.25253	0.352731	1.00859	0.050823	-1.10908	-1.10908	-2.19804
P54136	RARS	-1.7766	1.50352	-0.958054	2.17219	1.675	0.71851	1.22115	0.0305865	-0.818544	-0.818544	-2.63306
P02776	PF4	3.50098	1.33352	-0.969978	4.46833	-1.28996	2.62048	0.794355	0.0913559	4.47096	4.47096	0.319985
P31939	ATIC	-4.60494	2.55218	-0.980318	3.56397	2.11211	0.545128	1.50374	0.016	-3.62462	-3.62462	-3.09243
Q96NY8	PVRL4	-3.49605	2.27518	-1.00494	2.79722	-1.15663	1.69437	0.429444	0.259671	-2.49111	-2.49111	0.151686
P11021	HSPA5	1.15728	2.98799	-1.01615	4.49259	4.73606	0.566214	0.885642	0.069567	2.17343	2.17343	-5.75221
P14314	PRKCSH	-1.20489	1.59596	-1.03487	2.94206	2.27515	0.570754	0.99963	0.0519559	-0.170015	-0.170015	-3.31002
P14061	HSD17B1	-2.5669	2.44237	-1.03752	3.07693	4.41612	0.900047	1.91129	0.00681172	-1.52938	-1.52938	-5.45364
Q13439	GOLGA4	1.33626	2.38942	-1.04719	1.61869	1.15471	1.0152	0.623984	0.148455	2.38345	2.38345	-2.2019
Q13201	MMRN1	2.64684	2.09299	-1.04812	2.25857	-2.48146	1.01531	1.65473	0.011596	3.69496	3.69496	1.43334
P08758	ANXA5	-1.04519	2.40759	-1.06515	3.23067	5.04216	0.5541	1.7895	0.00891045	0.0199629	0.0199629	-6.10731
Q93008	USP9X;USP9Y	-3.19478	2.29044	-1.08649	3.30109	0.0542852	2.3737	0.435363	0.255419	-2.10829	-2.10829	-1.14078
P00491	PNP	-4.1882	2.84985	-1.09605	3.02296	0.93186	1.48913	1.01697	0.0500446	-3.09215	-3.09215	-2.02791
P08697	SERPINF2	2.07819	2.09653	-1.12642	2.60485	-3.93612	0.139621	1.8802	0.00722267	3.20461	3.20461	2.8097
P46940	IQGAP1	0.403761	1.44153	-1.13978	3.63353	5.74378	0.183908	1.94394	0.00627848	1.54354	1.54354	-6.88356
P67775	PPP2CA;PPP2CB	-3.778	3.54739	-1.14322	2.96247	0.258501	1.5508	0.591507	0.162489	-2.63478	-2.63478	-1.40172
P05187	ALPP	-1.79034	2.50443	-1.14455	1.82426	4.61664	0.73943	2.42164	0.00232877	-0.645785	-0.645785	-5.76119
P53621	COPA	0.998317	1.36173	-1.16608	2.97886	2.6513	0.604437	0.991362	0.0530286	2.16439	2.16439	-3.81738
P61981	YWHAG	-1.56917	1.09064	-1.16717	2.7688	1.95279	0.83884	1.12425	0.0386253	-0.402006	-0.402006	-3.11996
P28066	PSMA5	-4.31896	2.54087	-1.22242	2.21887	0.819478	0.815688	1.46061	0.0175768	-3.09654	-3.09654	-2.0419
P33176	KIF5B	-2.8119	2.29399	-1.25156	1.26757	2.13418	1.23574	1.80861	0.00834848	-1.56034	-1.56034	-3.38573
P23284	PPIB	-1.70272	2.78405	-1.25191	1.61162	2.52207	0.763752	1.33969	0.0232737	-0.450816	-0.450816	-3.77398
Q00013	MPP1	-1.91792	2.67904	-1.25279	3.30179	1.44639	0.977219	0.562548	0.174826	-0.665131	-0.665131	-2.69919
P61163	ACTR1A	-2.58323	3.54353	-1.27569	1.5712	1.42497	0.629308	0.846212	0.0779593	-1.30754	-1.30754	-2.70066
O15400	STX7	-2.91761	1.80345	-1.28172	1.79662	0.26579	0.837688	1.04356	0.0464072	-1.63588	-1.63588	-1.54751
Q99832	CCT7	-4.01031	3.33197	-1.29344	1.16004	1.50702	0.763264	1.51243	0.0155515	-2.71688	-2.71688	-2.80046
P29144	TPP2	-5.28039	0.488696	-1.29516	0.551938	-0.625259	0.907219	4.552	0	-3.98523	-3.98523	-0.669899
Q9NYU2	UGGT1	-2.9765	1.77724	-1.29613	1.62369	-0.891122	1.17737	0.572765	0.171114	-1.68037	-1.68037	-0.405004
P02042	HBD	0.709556	2.07791	-1.30395	2.66255	2.79501	3.3726	0.613522	0.153345	2.01351	2.01351	-4.09897
P20810	CAST	-2.90078	1.32038	-1.33141	3.30225	0.570438	2.55525	0.535334	0.188458	-1.56937	-1.56937	-1.90185
P63000	RAC1;RAC3	-1.45883	2.24413	-1.33945	2.61053	2.37997	0.558325	1.13062	0.0381687	-0.119381	-0.119381	-3.71942
Q9UNF0	PACSIN2	-2.73347	2.18933	-1.34103	2.79958	2.13049	0.564417	1.32422	0.023904	-1.39244	-1.39244	-3.47152
Q14203	DCTN1	-3.13664	2.46234	-1.34949	2.01711	2.05098	0.506506	1.65898	0.011619	-1.78716	-1.78716	-3.40046
P05783	KRT18	-3.48386	2.33565	-1.40481	2.84891	2.15864	0.8937	1.48075	0.0169733	-2.07905	-2.07905	-3.56344
P0DML3	CSH2;CSH1;GH1	-1.32473	2.6322	-1.40754	2.39548	4.07958	1.04871	1.74035	0.00994909	0.0828161	0.0828161	-5.48712
P50990	CCT8	-0.927383	1.8611	-1.40954	2.76685	2.02654	0.435265	0.933218	0.061735	0.482154	0.482154	-3.43607
P62879	GNB2;GNB4	-2.63774	3.79169	-1.42122	4.44481	2.92605	0.417645	0.790801	0.0922381	-1.21652	-1.21652	-4.34727
P47755	CAPZA2	-4.80146	0.475334	-1.43437	2.00628	1.55483	0.770705	3.21235	0.000333333	-3.36709	-3.36709	-2.9892
P13671	C6	1.8583	2.73722	-1.43769	2.83921	-2.53066	0.683101	0.980696	0.0543355	3.29599	3.29599	1.09297
P30622	CLIP1	-2.11151	3.55071	-1.44731	1.14362	3.57641	0.413966	1.689	0.0110496	-0.664198	-0.664198	-5.02372
P41091	EIF2S3;EIF2S3L	-5.37072	1.36608	-1.47506	0.947108	1.00519	0.565726	3.9894	0	-3.89566	-3.89566	-2.48024
P10809	HSPD1	-0.849036	3.92084	-1.49824	2.93103	-1.40344	0.816518	0.0194175	0.94702	0.649204	0.649204	-0.0947953
P68366	TUBA4A	-0.703704	4.29193	-1.50659	3.14126	2.10843	0.711805	0.436544	0.254876	0.802882	0.802882	-3.61501
P30041	PRDX6	-0.461972	3.17747	-1.55422	1.69136	4.06281	0.355147	1.67469	0.0113589	1.09225	1.09225	-5.61704
P17858	PFKL	-4.76637	1.69577	-1.59166	2.64397	1.94787	0.625734	2.27291	0.00334884	-3.1747	-3.1747	-3.53953
O75396	SEC22B	-5.73604	1.07497	-1.59604	1.31854	0.50696	0.782971	3.73293	0.000111111	-4.14	-4.14	-2.103
P09525	ANXA4	-1.97108	1.77735	-1.61167	2.46484	4.86047	0.660724	2.73685	0.00133333	-0.35941	-0.35941	-6.47214
P49368	CCT3	-0.202246	1.38379	-1.61193	1.93298	2.63514	0.248445	1.89582	0.00693443	1.40968	1.40968	-4.24708
P18669	PGAM1	0.812909	1.19898	-1.63301	2.6781	3.5216	0.491212	1.79249	0.00886891	2.44592	2.44592	-5.15461
P27797	CALR	-1.14028	3.58765	-1.63664	3.25386	1.93467	1.07132	0.519049	0.19816	0.496357	0.496357	-3.57131
P47756	CAPZB	-2.4248	4.49379	-1.63746	1.80862	3.14222	0.56039	1.10854	0.0398208	-0.787342	-0.787342	-4.77968
P10599	TXN	-0.098402	3.55265	-1.64818	3.56644	3.17889	0.879489	0.7465	0.105261	1.54978	1.54978	-4.82707
P51692	STAT5B	-4.08257	1.52151	-1.66671	1.91748	1.6219	1.49368	2.14323	0.00379899	-2.41586	-2.41586	-3.28861
P06733	ENO1	-1.57191	2.17593	-1.7052	3.05733	3.68439	0.599723	1.63506	0.0120396	0.133292	0.133292	-5.3896
O75083	WDR1	-0.589602	3.926	-1.7119	3.37174	2.52934	0.545872	0.596125	0.16079	1.1223	1.1223	-4.24124
P40227	CCT6A	-4.89375	2.85255	-1.73356	3.24705	1.63873	0.850338	1.45	0.0180925	-3.16019	-3.16019	-3.3723
P62937	PPIA	-2.52203	4.14439	-1.73677	3.2045	2.40816	0.39798	0.803379	0.088912	-0.785257	-0.785257	-4.14494
P21589	NT5E	-0.364933	1.31689	-1.74274	2.9658	1.87462	1.45901	0.82679	0.0827611	1.37781	1.37781	-3.61736
O60645	EXOC3	-1.54941	2.93507	-1.74667	2.92901	0.802693	0.571422	0.404015	0.281634	0.197264	0.197264	-2.54936
P49327	FASN	-3.42969	2.10013	-1.75512	2.60722	1.96022	0.553703	1.64618	0.01164	-1.67457	-1.67457	-3.71533
Q15019	SEPT2	-1.71824	3.46746	-1.77355	2.90916	2.02988	0.654806	0.732203	0.10968	0.055309	0.055309	-3.80343
Q53SF7	COBLL1	-2.54714	2.07618	-1.78715	0.143415	3.43415	0.579737	3.34702	0.000235294	-0.759984	-0.759984	-5.22131
Q99497	PARK7	-4.04197	1.36158	-1.84336	2.44953	0.73892	2.30133	1.22426	0.0305253	-2.1986	-2.1986	-2.58228
Q15084	PDIA6	-2.93749	4.34976	-1.84397	1.41453	0.66603	0.70396	0.540764	0.185486	-1.09352	-1.09352	-2.51
O94804	STK10	-0.120882	2.13601	-1.88549	1.32081	-1.09618	0.629833	0.409502	0.277482	1.76461	1.76461	-0.789309
Q13838	DDX39B;DDX39A	-2.95442	2.4665	-1.90258	2.47711	-0.403265	2.2363	0.341451	0.344032	-1.05185	-1.05185	-1.49931
Q9Y262	EIF3L	-1.98747	3.01708	-1.90649	2.36623	0.835155	1.38937	0.528392	0.192621	-0.0809801	-0.0809801	-2.74165
P08174	CD55	-0.904239	3.30085	-1.93155	3.67974	2.00181	1.60211	0.525125	0.194048	1.02731	1.02731	-3.93336
P38606	ATP6V1A	-1.43461	2.07563	-1.94658	1.89124	0.12557	0.885723	0.465208	0.233298	0.511974	0.511974	-2.07215
P49257	LMAN1	-3.24033	2.65081	-1.97341	2.70074	-0.834147	2.1597	0.277593	0.422348	-1.26692	-1.26692	-1.13926
P0DMV9	HSPA1B;HSPA1A	-0.164921	1.65532	-1.97445	1.98432	4.18194	0.608969	2.62992	0.00176271	1.80953	1.80953	-6.15639
O60664	PLIN3	-2.06461	3.17898	-1.9756	2.26077	2.35015	0.796896	1.15249	0.0364128	-0.0890147	-0.0890147	-4.32575
P21291	CSRP1	-1.21563	3.4774	-1.98321	1.54686	2.05144	1.13839	0.896107	0.0676175	0.767581	0.767581	-4.03465
Q04917	YWHAH	0.363531	0.629585	-1.99375	2.5966	-1.70361	1.4532	0.596959	0.160578	2.35728	2.35728	-0.290141
Q9UQ80	PA2G4	-4.08274	1.17743	-2.01236	2.31008	1.49655	0.390056	2.34163	0.002875	-2.07038	-2.07038	-3.50892
P10586	PTPRF	-0.788656	1.9157	-2.01265	2.27854	2.32168	1.00583	1.36578	0.0217127	1.224	1.224	-4.33433
Q06210	GFPT1	-2.27724	1.41711	-2.0175	0.865068	3.78364	0.215683	4.37456	0	-0.259738	-0.259738	-5.80114
P30153	PPP2R1A	-4.88109	2.93473	-2.02814	2.24725	0.488934	0.998471	1.33976	0.023337	-2.85294	-2.85294	-2.51708
O75923	DYSF	1.30936	0.669886	-2.02894	2.94272	4.28299	0.772336	2.18248	0.0036	3.3383	3.3383	-6.31192
Q9UHD8	SEPT9	-3.46853	1.65474	-2.03251	1.50995	0.231915	1.049	1.48475	0.0167857	-1.43602	-1.43602	-2.26442
Q12802	AKAP13	-3.57717	3.15304	-2.0412	3.79831	-1.21197	1.7464	0.19522	0.544453	-1.53598	-1.53598	-0.829231
P55884	EIF3B	-0.697091	1.63985	-2.06222	1.9437	1.70445	0.854796	1.36481	0.0216484	1.36512	1.36512	-3.76667
P23396	RPS3	-3.40877	2.73975	-2.06384	1.61519	1.37923	0.496394	1.52043	0.01536	-1.34493	-1.34493	-3.44308
Q6ZV89	SH2D5	-4.94893	2.21334	-2.06874	2.59784	-1.26915	2.3659	0.705062	0.117376	-2.88019	-2.88019	-0.799587
P17980	PSMC3	-2.02589	2.08751	-2.08939	0.222605	1.21786	0.496251	1.81981	0.00820077	0.0634957	0.0634957	-3.30725
Q93034	CUL5	-5.3842	0.797907	-2.11058	0.697279	-1.90017	0.917087	3.10057	0.000727273	-3.27362	-3.27362	-0.210407
P06753	TPM3	-1.49687	3.06971	-2.12011	4.62965	-0.120004	0.521067	0.127286	0.67592	0.623242	0.623242	-2.00011
O95833	CLIC3	0.279378	1.799	-2.14196	2.95068	3.48832	0.401327	1.64304	0.0117608	2.42134	2.42134	-5.63028
O15031	PLXNB2	-2.96277	2.4688	-2.16499	2.5015	1.90104	0.237823	1.44688	0.0181902	-0.797777	-0.797777	-4.06603
Q96AE4	FUBP1	-4.63528	1.05675	-2.17833	1.83901	-1.18383	0.765075	1.57758	0.0135719	-2.45695	-2.45695	-0.994505
P48637	GSS	-4.38032	1.85527	-2.18248	1.12624	0.0724707	0.719006	2.07849	0.0043907	-2.19784	-2.19784	-2.25495
P53618	COPB1	-0.931747	5.07575	-2.1846	2.07556	0.706759	1.36061	0.241823	0.470404	1.25286	1.25286	-2.89136
Q9BS26	ERP44	-3.47736	2.12846	-2.18851	1.97102	-0.720562	1.67237	0.571089	0.171754	-1.28885	-1.28885	-1.46795
P26641	EEF1G	-1.57302	3.44266	-2.18994	1.59186	2.02533	0.803115	1.02506	0.0492432	0.616926	0.616926	-4.21527
Q9Y2J2	EPB41L3	-3.36004	1.8695	-2.19951	1.09229	-0.14646	3.0093	0.637023	0.142446	-1.16053	-1.16053	-2.05305
P49961	ENTPD1	-1.66831	2.3418	-2.21176	1.88502	2.28845	0.931352	1.55716	0.0141325	0.543452	0.543452	-4.50021
P13796	LCP1	-2.05027	2.79033	-2.21952	3.06871	2.97586	0.897073	1.3229	0.0239255	0.169255	0.169255	-5.19539
O43865	AHCYL1;AHCYL2	-5.00213	1.93098	-2.22798	1.95792	-0.337254	1.3299	1.52308	0.0152716	-2.77415	-2.77415	-1.89073
P36871	PGM1	-2.85772	1.98465	-2.2344	1.09007	2.81946	0.665967	2.93083	0.00109524	-0.623323	-0.623323	-5.05385
P30043	BLVRB	-4.9681	0.707056	-2.237	3.34351	1.03614	1.36549	1.65691	0.0116203	-2.7311	-2.7311	-3.27314
P21964	COMT	-5.77498	3.45136	-2.2441	1.31883	-1.00377	1.40071	1.1324	0.0381063	-3.53089	-3.53089	-1.24033
Q7Z3U7	MON2	-2.50069	3.176	-2.25471	2.0812	-2.27604	1.82464	0.00408571	0.988614	-0.245979	-0.245979	0.0213308
P10644	PRKAR1A	-5.80628	1.31323	-2.25813	2.93691	-0.604442	0.820552	1.61209	0.0126384	-3.54815	-3.54815	-1.65368
P07900	HSP90AA1	1.56091	1.13063	-2.26359	3.02278	5.50772	0.587884	2.61228	0.00175207	3.8245	3.8245	-7.77131
P52943	CRIP2	-2.02797	2.47801	-2.26398	2.91377	3.20829	0.496233	1.61632	0.0126013	0.236004	0.236004	-5.47227
Q14C86	GAPVD1	-2.34505	2.47976	-2.29001	2.52336	0.416793	1.07678	0.607481	0.156072	-0.055032	-0.055032	-2.70681
P60842	EIF4A1	-2.26714	2.31079	-2.29002	1.51674	2.59904	0.145361	2.19229	0.00349206	0.0228803	0.0228803	-4.88906
P16435	POR	-1.02931	1.60868	-2.30444	4.32969	1.09642	2.86398	0.356107	0.328509	1.27513	1.27513	-3.40086
Q06323	PSME1	-3.09114	2.23426	-2.30926	2.86202	2.20951	0.59948	1.54908	0.0143302	-0.781877	-0.781877	-4.51876
Q9Y6Q1	CAPN6	-3.40273	2.47916	-2.33619	3.34582	4.44176	0.63349	2.17333	0.00356701	-1.06654	-1.06654	-6.77795
Q16181	SEPT7	-2.45589	4.01737	-2.33756	1.57377	2.2393	0.780702	1.08881	0.0418368	-0.118329	-0.118329	-4.57686
P08729	KRT7	-4.37727	1.73065	-2.35209	1.76475	1.96416	0.60433	2.82341	0.00133333	-2.02518	-2.02518	-4.31625
P15531	NME1;NME2;NME2P1	-3.42012	3.03764	-2.36282	2.54647	0.812563	0.599693	0.923299	0.0630698	-1.0573	-1.0573	-3.17539
P51149	RAB7A	-1.41924	2.65199	-2.36299	3.18528	0.878979	1.18035	0.511877	0.202335	0.943757	0.943757	-3.24197
P22314	UBA1	-3.15377	1.69008	-2.36496	1.89187	2.109	0.498027	2.39777	0.00265789	-0.788812	-0.788812	-4.47396
Q9UBP9	GULP1	-4.87898	3.09862	-2.37058	4.17897	-0.683765	0.70362	0.54758	0.181759	-2.5084	-2.5084	-1.68682
Q92841	DDX17;DDX5	-5.35521	1.07931	-2.37332	2.41004	-0.306818	0.951674	1.89359	0.0069551	-2.9819	-2.9819	-2.0665
P52209	PGD	-3.06812	1.97183	-2.374	1.57811	0.740439	0.473786	1.58154	0.0135513	-0.694122	-0.694122	-3.11443
P00918	CA2	-5.05062	0.604545	-2.38738	3.14091	0.947167	2.61346	1.41113	0.0196477	-2.66324	-2.66324	-3.33455
P49588	AARS	-2.3349	2.78868	-2.3879	1.85853	0.427176	0.107486	0.741255	0.106744	0.0530006	0.0530006	-2.81508
Q7KZF4	SND1	-2.63805	1.76884	-2.39575	1.79371	0.23056	0.508577	1.11186	0.0395839	-0.242302	-0.242302	-2.62631
Q93084	ATP2A3	2.24808	2.56032	-2.39744	2.52014	-2.11999	1.65869	1.22042	0.03059	4.64552	4.64552	-0.277451
Q9BW30	TPPP3	-1.23013	4.21497	-2.40289	2.0578	3.08136	0.891236	1.0732	0.0433641	1.17276	1.17276	-5.48425
Q9Y624	F11R	-3.72181	2.45848	-2.41234	1.76677	-0.884599	1.77957	0.552931	0.179785	-1.30947	-1.30947	-1.52774
P10412	HIST1H1E;HIST1H1C;HIST1H1D	1.2561	2.62393	-2.41406	3.01021	-0.746138	2.0213	0.567802	0.17267	3.67016	3.67016	-1.66792
Q9UIA9	XPO7	-2.5875	1.49179	-2.4212	2.52763	-2.21891	2.58114	0.00869871	0.975217	-0.166305	-0.166305	-0.202292
Q9P2R3	ANKFY1	-3.02408	2.56214	-2.42335	1.12269	0.679404	0.603754	1.31994	0.0240531	-0.600726	-0.600726	-3.10276
Q14152	EIF3A	-1.36029	3.36999	-2.43816	2.06691	2.56631	0.986322	1.18716	0.0332239	1.07787	1.07787	-5.00447
Q16851	UGP2	0.0592807	0.941971	-2.44415	1.7648	3.15319	0.444882	3.04259	0.000742857	2.50344	2.50344	-5.59734
Q07954	LRP1	-6.11018	0.921926	-2.46649	3.41967	-0.301891	1.30114	1.55013	0.0143699	-3.64369	-3.64369	-2.1646
P46459	NSF	-3.13769	2.42262	-2.47628	0.90866	-0.29154	0.558663	0.958724	0.0578442	-0.661412	-0.661412	-2.18473
P50991	CCT4	-0.165288	2.5024	-2.47955	2.64935	1.97567	0.747522	1.05699	0.045105	2.31426	2.31426	-4.45521
P46379	BAG6	-0.465453	1.73765	-2.50656	0.917395	0.63779	1.01757	1.39289	0.0201778	2.0411	2.0411	-3.14435
P15428	HPGD	-4.60759	0.450917	-2.52902	2.35319	1.7448	0.947425	2.78607	0.00136082	-2.07857	-2.07857	-4.27382
O00303	EIF3F	-2.94678	2.11606	-2.54083	1.31868	1.47776	0.772855	1.98107	0.00570435	-0.405952	-0.405952	-4.01859
P25788	PSMA3	-4.78952	0.782803	-2.5873	2.37023	0.0780689	0.829913	1.95358	0.00610169	-2.20223	-2.20223	-2.66536
O00571	DDX3X;DDX3Y	-1.61048	3.43771	-2.59246	1.70129	0.277121	0.660173	0.483702	0.221109	0.981978	0.981978	-2.86958
P47897	QARS	-2.33212	2.75264	-2.60228	2.8142	1.78905	0.754578	1.09811	0.041061	0.270158	0.270158	-4.39133
Q7Z6Z7	HUWE1	-4.98961	2.39788	-2.62366	2.47765	0.657441	0.861247	1.60509	0.0128026	-2.36595	-2.36595	-3.2811
Q13347	EIF3I	-4.98318	1.99442	-2.64775	2.69962	1.13373	0.781071	1.8709	0.00751613	-2.33543	-2.33543	-3.78148
P61247	RPS3A	-3.50045	1.58325	-2.65542	2.10293	0.473813	2.27287	1.06538	0.0442299	-0.845033	-0.845033	-3.12923
P62258	YWHAE	-2.79681	2.48482	-2.6596	2.95198	2.87278	0.73973	1.67439	0.0112941	-0.137207	-0.137207	-5.53238
O00214	LGALS8	-5.14513	1.21348	-2.68609	1.24521	-1.68476	0.47405	2.11583	0.00409804	-2.45904	-2.45904	-1.00133
Q96G03	PGM2	-0.860719	0.906462	-2.69145	3.21153	1.4024	1.09247	1.01645	0.0498578	1.83073	1.83073	-4.09385
P17813	ENG	-3.4382	2.19859	-2.69864	2.30327	2.40732	0.685538	2.08751	0.00433803	-0.739557	-0.739557	-5.10596
P09497	CLTB	-2.03744	2.77263	-2.70244	2.66698	0.422302	1.1956	0.563033	0.174845	0.665003	0.665003	-3.12474
P21128	ENDOU	-1.8977	1.62526	-2.7132	1.85636	2.00586	0.796734	2.07594	0.00440741	0.815496	0.815496	-4.71906
O00471	EXOC5	-2.44342	3.81967	-2.71758	1.82888	0.825263	0.710151	0.687239	0.12385	0.27416	0.27416	-3.54284
P63244	GNB2L1	-4.77387	0.885075	-2.73271	1.25656	1.85187	0.685731	4.32212	0	-2.04116	-2.04116	-4.58458
P17987	TCP1	-2.33647	2.41835	-2.73314	2.06336	1.05146	1.01417	1.12374	0.038581	0.396673	0.396673	-3.7846
P53367	ARFIP1	-5.12685	0.997931	-2.75644	1.64861	-1.02698	0.343795	2.27995	0.00334503	-2.37041	-2.37041	-1.72946
Q53LP3	SOWAHC	-4.13686	1.95914	-2.77979	3.48218	-1.80562	3.04574	0.201534	0.53481	-1.35707	-1.35707	-0.974174
P31949	S100A11	-1.90011	2.35272	-2.79306	3.30455	1.39752	2.79344	0.659922	0.132969	0.892949	0.892949	-4.19058
P11234	RALB	-3.6395	1.91995	-2.79755	1.20602	-0.197571	1.72667	1.14081	0.0373917	-0.84195	-0.84195	-2.59998
P50453	SERPINB9	-0.428962	0.754889	-2.81687	2.7118	3.52211	0.658685	2.42172	0.00234483	2.3879	2.3879	-6.33898
P09211	GSTP1	-0.535484	1.9832	-2.82568	1.97857	3.84719	0.889904	2.53639	0.00178125	2.2902	2.2902	-6.67287
Q68EM7	ARHGAP17	-5.18359	2.61029	-2.83019	2.65786	1.5284	1.33604	1.77576	0.0090963	-2.3534	-2.3534	-4.35859
Q15907	RAB11B;RAB11A	-3.20134	3.31271	-2.83293	3.21908	2.09537	0.837011	1.14198	0.0373463	-0.368415	-0.368415	-4.9283
Q9NZA1	CLIC5	-2.76056	1.24384	-2.85212	1.50389	0.985831	0.980117	2.15419	0.00369697	0.091555	0.091555	-3.83795
Q15942	ZYX	-2.65172	3.32482	-2.86182	0.974374	-0.628609	0.830761	0.419762	0.26819	0.210093	0.210093	-2.23321
O75054	IGSF3	-4.88792	0.691371	-2.86606	1.55081	-0.110441	1.05001	2.65272	0.00173913	-2.02186	-2.02186	-2.75562
P32320	CDA	-3.58247	0.830346	-2.8747	2.11961	0.0686137	0.597416	1.67285	0.0113241	-0.707769	-0.707769	-2.94331
Q96FW1	OTUB1	-5.53437	3.14142	-2.89467	2.38962	-1.20149	2.77945	0.670389	0.129272	-2.6397	-2.6397	-1.69318
Q16881	TXNRD1	-2.85514	2.24287	-2.89816	1.75787	0.961573	1.07586	1.41112	0.0195921	0.0430138	0.0430138	-3.85973
Q9H4A4	RNPEP	-2.93838	3.17387	-2.91324	1.9699	-0.494234	1.38231	0.433712	0.256329	-0.0251417	-0.0251417	-2.419
P45974	USP5	-1.85792	2.42704	-2.93432	1.76507	0.987635	0.503534	1.2409	0.0296041	1.0764	1.0764	-3.92195
P62140	PPP1CB	-3.34041	2.14332	-2.95587	3.06813	1.85437	0.683334	1.503	0.0159639	-0.384537	-0.384537	-4.81024
Q9UIQ6	LNPEP	-4.04924	1.14316	-2.95931	2.25812	0.668502	1.04335	1.88841	0.00700813	-1.08993	-1.08993	-3.62781
P22626	HNRNPA2B1	-3.49629	2.13153	-2.96253	2.92805	1.39231	0.427269	1.43264	0.0188768	-0.533759	-0.533759	-4.35484
Q53EL6	PDCD4	-2.94753	1.4482	-2.96632	1.94549	1.95291	0.405314	2.53456	0.00179845	0.0187952	0.0187952	-4.91924
P17612	PRKACA;PRKACB	-5.97308	1.82493	-2.97294	1.40723	-1.06968	1.0151	2.0992	0.00420952	-3.00015	-3.00015	-1.90325
Q8WTR4	GDPD5	-4.50509	1.10661	-2.97924	1.77761	-0.698334	0.487735	1.8584	0.00777689	-1.52585	-1.52585	-2.28091
O95336	PGLS	-5.16028	3.03628	-2.98358	1.21636	0.366998	0.486513	1.72547	0.0101935	-2.17671	-2.17671	-3.35057
Q9H6S3	EPS8L2	-2.45739	2.09465	-2.98791	2.63095	-0.511893	0.996274	0.476784	0.224693	0.530517	0.530517	-2.47602
P29966	MARCKS	-3.7793	1.10832	-3.00123	2.89068	2.65282	1.31503	2.2601	0.0032809	-0.778078	-0.778078	-5.65405
P60174	TPI1	-1.00198	2.13029	-3.00279	2.24834	3.4817	0.984977	2.20327	0.00348108	2.00081	2.00081	-6.48449
P07741	APRT	-3.72939	2.43473	-3.00803	2.89088	-0.096266	0.895689	0.779915	0.0953597	-0.721353	-0.721353	-2.91177
P00558	PGK1	-3.03811	3.71902	-3.00905	2.34493	4.11714	0.627528	1.95808	0.00605957	-0.0290665	-0.0290665	-7.12619
P19338	NCL	-5.90586	0.949306	-3.02176	1.79097	-1.55391	1.10062	2.04187	0.00485845	-2.8841	-2.8841	-1.46785
O15143	ARPC1B	-3.01611	2.31592	-3.02421	2.34472	0.641481	1.03613	1.09249	0.0415607	0.0081025	0.0081025	-3.66569
O43681	ASNA1	-2.92987	2.35425	-3.02493	2.57921	-0.0953223	0.821001	0.699913	0.119532	0.0950545	0.0950545	-2.9296
P04040	CAT	-3.68413	2.39056	-3.05101	1.6896	0.167523	2.94901	0.784743	0.093996	-0.633115	-0.633115	-3.21854
O60701	UGDH	-4.61113	2.18077	-3.05448	0.637988	-1.61085	1.04353	1.06019	0.0448807	-1.55664	-1.55664	-1.44364
Q9C0C2	TNKS1BP1	-3.65146	2.58116	-3.05993	2.40187	1.18945	1.57328	1.29071	0.0261053	-0.591533	-0.591533	-4.24938
Q9Y3P9	RABGAP1	-2.42685	2.46429	-3.06787	1.97666	-0.325613	0.618108	0.653607	0.135465	0.641012	0.641012	-2.74225
Q9H4G0	EPB41L1	-4.87892	1.72237	-3.09132	2.35412	-0.130293	1.69435	1.36534	0.0216749	-1.78761	-1.78761	-2.96102
P02511	CRYAB	-5.55783	1.96467	-3.09156	2.00983	2.8538	1.5637	2.98876	0.000883117	-2.46627	-2.46627	-5.94536
Q96QK1	VPS35	-2.1967	2.33808	-3.09641	3.46228	1.31495	0.626894	0.929383	0.0620127	0.899713	0.899713	-4.41136
P27348	YWHAQ	-4.14759	3.9427	-3.10031	2.50397	-0.466564	0.613892	0.548785	0.181669	-1.04728	-1.04728	-2.63375
Q5VYK3	ECM29	-4.52043	2.423	-3.10578	1.88824	-0.886634	1.78822	0.832527	0.0812657	-1.41465	-1.41465	-2.21915
P62195	PSMC5	-5.16787	2.24105	-3.11162	1.5465	1.0916	0.334205	2.55967	0.00170079	-2.05625	-2.05625	-4.20322
Q9UDY2	TJP2	-5.02515	0.902307	-3.11845	0.990465	-0.427199	0.514798	3.55965	9.09091e-05	-1.9067	-1.9067	-2.69125
Q15365	PCBP1	-1.72142	2.24379	-3.12336	2.397	3.08985	0.242906	2.12048	0.0041194	1.40194	1.40194	-6.21321
O60271	SPAG9	-6.06754	1.40913	-3.1248	1.67255	-0.462576	0.702426	2.69919	0.00139623	-2.94274	-2.94274	-2.66222
Q13642	FHL1	-1.75384	2.37855	-3.13004	2.06999	2.50078	0.718333	1.90303	0.0068642	1.3762	1.3762	-5.63082
Q99613	EIF3C;EIF3CL	-5.19974	3.19541	-3.13949	2.09375	2.17106	0.194634	2.13187	0.00396	-2.06025	-2.06025	-5.31055
P21796	VDAC1	-1.67884	3.7913	-3.15081	3.25839	-1.72709	0.400022	0.105766	0.725006	1.47196	1.47196	-1.42372
P00915	CA1	-2.04473	3.17435	-3.1529	2.24669	2.03388	4.19326	0.734526	0.108919	1.10818	1.10818	-5.18679
P28070	PSMB4	-3.0061	2.99601	-3.15904	2.19141	0.723835	0.400259	1.0299	0.0485959	0.152939	0.152939	-3.88288
P04083	ANXA1	3.21825	1.80858	-3.17751	3.98438	7.22319	0.649632	2.61555	0.00176667	6.39575	6.39575	-10.4007
P61019	RAB2A;RAB2B	-3.48113	2.49258	-3.17943	2.81854	0.409356	1.47064	0.886607	0.0694959	-0.3017	-0.3017	-3.58878
P51572	BCAP31	-4.22954	3.18091	-3.18791	2.29327	-0.932233	1.03495	0.579875	0.167563	-1.04163	-1.04163	-2.25568
Q9UKV8	AGO2	-3.65383	2.85926	-3.19293	1.45895	-1.64969	0.738213	0.361376	0.323289	-0.460904	-0.460904	-1.54324
P55786	NPEPPS;NPEPPSL1	-2.51459	1.26363	-3.19783	2.05175	-0.173214	1.35587	0.988449	0.0532954	0.683237	0.683237	-3.02461
O14818	PSMA7;PSMA8	-1.47703	1.71832	-3.20241	2.28089	1.74183	0.653479	1.76518	0.00932353	1.72538	1.72538	-4.94424
Q13561	DCTN2	-4.37666	1.53276	-3.21061	2.71621	1.73195	0.81844	2.16206	0.00361224	-1.16605	-1.16605	-4.94256
P50148	GNAQ	-1.24766	2.78482	-3.21217	2.24612	0.205143	1.30011	0.665885	0.130586	1.96451	1.96451	-3.41731
Q8TCJ2	STT3B	-0.824288	2.13757	-3.21429	1.42235	-1.80817	1.95736	0.477632	0.224441	2.39	2.39	-1.40612
P06756	ITGAV	-1.6965	2.51248	-3.22717	1.79058	2.43402	0.59712	1.96758	0.00594828	1.53067	1.53067	-5.66119
Q96B97	SH3KBP1	-5.87403	1.65718	-3.22754	2.56035	0.588539	1.27775	2.10134	0.00419231	-2.64649	-2.64649	-3.81608
P20340	RAB6A;RAB6B	-3.12878	3.30219	-3.23639	2.58214	0.59963	1.74294	0.743616	0.106012	0.107606	0.107606	-3.83602
O00534	VWA5A	-4.90785	2.15547	-3.24345	0.984304	-0.267603	0.480637	2.07448	0.00440553	-1.6644	-1.6644	-2.97585
Q99460	PSMD1	-5.05756	0.702135	-3.2539	2.26233	0.788024	1.29168	2.42682	0.00232168	-1.80365	-1.80365	-4.04193
P28074	PSMB5	-5.65325	1.2632	-3.2583	2.04109	-0.326594	0.689878	2.32265	0.00296386	-2.39495	-2.39495	-2.93171
P25787	PSMA2	-3.33324	2.69536	-3.26355	1.88328	-0.660645	1.20326	0.627409	0.146987	-0.0696855	-0.0696855	-2.6029
Q8TE68	EPS8L1	-1.20352	3.08197	-3.26576	2.03393	1.54956	1.21645	1.1184	0.0391829	2.06223	2.06223	-4.81531
Q9Y6E2	BZW2	-1.86597	2.04483	-3.27125	2.02258	0.885057	1.10115	1.29762	0.0257309	1.40529	1.40529	-4.15631
P11216	PYGB	-2.69155	2.05678	-3.2749	2.17178	-0.206585	0.541257	0.88736	0.0696183	0.583343	0.583343	-3.06831
P07602	PSAP	-2.96899	4.19275	-3.28247	1.85471	-1.829	1.23686	0.0988725	0.739731	0.313472	0.313472	-1.45346
P19784	CSNK2A2	-5.43981	1.18995	-3.28786	2.48027	-0.935035	0.88303	1.55536	0.0142264	-2.15196	-2.15196	-2.35282
Q15746	MYLK	-3.38685	1.57797	-3.29141	3.11328	0.250315	2.1158	0.812979	0.0863903	-0.0954457	-0.0954457	-3.54172
P61158	ACTR3	-1.69235	2.08037	-3.29696	2.53457	-0.241245	2.15914	0.517466	0.198902	1.60461	1.60461	-3.05571
Q96KP1	EXOC2	-4.76727	3.04419	-3.30882	2.92694	0.35601	0.476234	1.11762	0.0391848	-1.45845	-1.45845	-3.66484
P27487	DPP4	-3.20271	2.78928	-3.31051	1.81577	-0.464868	1.25202	0.673389	0.128423	0.107799	0.107799	-2.84564
Q15008	PSMD6	-1.90198	2.52031	-3.31199	2.10297	0.44256	1.4352	0.869715	0.072589	1.41001	1.41001	-3.75455
P35998	PSMC2	0.19366	0.502592	-3.31524	2.01086	1.81355	0.704756	2.64381	0.00172414	3.5089	3.5089	-5.12879
Q96AP7	ESAM	-3.52278	2.21189	-3.31678	2.07936	2.24183	0.793166	2.2564	0.00326667	-0.205995	-0.205995	-5.55861
P43490	NAMPT	-4.88767	1.51143	-3.31725	1.71139	-0.492167	0.782004	1.94367	0.00626891	-1.57041	-1.57041	-2.82509
P30044	PRDX5	-4.83244	1.32861	-3.32193	2.71006	1.8203	0.741073	2.45872	0.00217391	-1.51051	-1.51051	-5.14222
A1L0T0	ILVBL	-3.12942	2.19719	-3.32562	1.57616	-0.761736	1.97148	0.606194	0.156452	0.196203	0.196203	-2.56388
P08842	STS	-3.81764	2.09041	-3.33383	1.74428	-0.773716	1.11331	0.941024	0.0603084	-0.483807	-0.483807	-2.56012
O00139	KIF2A	-5.20786	0.668769	-3.3433	2.977	-0.630227	1.69607	1.22287	0.0304925	-1.86456	-1.86456	-2.71308
O00429	DNM1L	-2.21977	2.31043	-3.35555	1.83982	-0.683402	0.600743	0.651938	0.136051	1.13578	1.13578	-2.67215
P05120	SERPINB2	-2.42013	1.78109	-3.35558	3.54035	4.87015	0.291896	2.48623	0.002	0.935451	0.935451	-8.22573
Q2M2I8	AAK1	-4.04582	3.4392	-3.35565	2.92242	0.392175	0.233839	0.867163	0.0729224	-0.690168	-0.690168	-3.74783
Q9BSJ8	ESYT1	-4.99117	1.53364	-3.35572	2.05408	-2.94784	0.315498	0.587361	0.164432	-1.63544	-1.63544	-0.407889
O43776	NARS	-2.25869	1.6156	-3.36954	1.31997	0.329555	0.972661	1.67801	0.0113123	1.11085	1.11085	-3.6991
Q9UJ70	NAGK	-5.38081	0.491938	-3.38752	1.25609	0.145953	0.599268	4.10997	0	-1.99329	-1.99329	-3.53347
P52565	ARHGDIA	-4.45108	1.03064	-3.38869	2.62162	2.29595	0.609613	2.79004	0.00134737	-1.06239	-1.06239	-5.68464
Q9ULV4	CORO1C	-5.82318	0.582852	-3.38922	1.853	1.60107	1.03297	3.78013	0.000121212	-2.43396	-2.43396	-4.99029
O43396	TXNL1	-4.83455	1.77561	-3.38958	2.25925	-0.784736	0.947201	1.27517	0.0271065	-1.44497	-1.44497	-2.60485
P54727	RAD23B	-4.74829	1.98243	-3.42437	1.54069	2.01053	0.495585	3.11288	0.0006875	-1.32392	-1.32392	-5.4349
Q9P265	DIP2B	-1.90397	3.36265	-3.43103	1.44186	-0.675303	1.77674	0.405238	0.280871	1.52706	1.52706	-2.75573
P80365	HSD11B2	-1.97021	2.23215	-3.43202	1.50484	2.33319	0.960699	2.27248	0.00332948	1.46182	1.46182	-5.76522
Q9UNM6	PSMD13	-3.82415	2.57469	-3.43573	1.57186	1.05744	0.574078	1.83816	0.0079375	-0.38842	-0.38842	-4.49317
O00425	IGF2BP3	-5.36226	1.44934	-3.43719	2.5806	0.541147	0.825999	2.09411	0.00424528	-1.92507	-1.92507	-3.97833
P60900	PSMA6	-3.4476	1.91753	-3.44721	1.86782	0.258857	1.65224	1.28036	0.0267812	-0.000386	-0.000386	-3.70607
Q14974	KPNB1	-3.13581	1.86556	-3.44785	2.43317	0.514188	0.677204	1.33938	0.0232216	0.312039	0.312039	-3.96204
O95817	BAG3	-4.049	1.98504	-3.45793	0.617317	0.774116	0.994523	2.50677	0.0019697	-0.59108	-0.59108	-4.23204
Q04721	NOTCH2	-4.48386	1.77089	-3.46754	2.39029	-1.69899	0.755079	0.687603	0.123895	-1.01632	-1.01632	-1.76855
O00232	PSMD12	-3.31262	2.73229	-3.49571	3.11535	0.754605	0.321437	1.00042	0.0519294	0.183081	0.183081	-4.25031
P37802	TAGLN2	-1.79475	3.43442	-3.5094	2.28916	3.00955	0.843507	1.61665	0.0126295	1.71465	1.71465	-6.51895
P61020	RAB5B	-6.23931	0.750491	-3.52008	2.18689	-1.46648	0.946942	2.03748	0.00492727	-2.71923	-2.71923	-2.05361
Q16555	DPYSL2	-4.31494	2.37499	-3.54488	1.89227	-1.58855	1.02403	0.63614	0.142594	-0.770063	-0.770063	-1.95632
O43765	SGTA	-4.45499	2.46626	-3.55219	1.27818	-0.395882	0.503233	1.48679	0.0167665	-0.902805	-0.902805	-3.1563
O14495	PPAP2B	-3.57219	1.79692	-3.55419	1.21879	1.0798	0.923743	2.49318	0.00195489	-0.0179975	-0.0179975	-4.634
Q99733	NAP1L4	-4.49602	1.60932	-3.56112	0.441788	0.681894	0.440505	3.53783	8.88889e-05	-0.934898	-0.934898	-4.24301
Q9Y4H2	IRS2	-4.34027	2.74341	-3.56416	0.814767	-1.58218	0.964028	0.717582	0.1136	-0.776111	-0.776111	-1.98198
P30040	ERP29	-3.92444	2.948	-3.57496	2.62445	-0.842758	1.13478	0.568519	0.172608	-0.349475	-0.349475	-2.73221
Q96QR8	PURB	-4.58896	2.5657	-3.57674	0.373534	-0.777975	0.716572	1.42857	0.0189714	-1.01222	-1.01222	-2.79876
O00203	AP3B1	-4.60928	1.27588	-3.58158	0.749364	0.58589	1.05784	3.35829	0.000244898	-1.0277	-1.0277	-4.16747
O94979	SEC31A	-2.49803	2.93846	-3.58489	2.77924	0.332344	0.760626	0.770004	0.0984694	1.08687	1.08687	-3.91724
P11766	ADH5	-5.67948	0.956405	-3.59973	2.54005	-1.07277	0.708526	1.67209	0.011299	-2.07975	-2.07975	-2.52696
Q07020	RPL18	-5.03797	0.756746	-3.6068	1.71165	-0.0707892	0.809469	2.77874	0.00133333	-1.43117	-1.43117	-3.53601
Q9HC35	EML4	-0.831139	1.95508	-3.61978	1.54184	2.50909	0.755552	2.5995	0.00170968	2.78864	2.78864	-6.12887
P35080	PFN2	-6.08102	0.346199	-3.63366	2.3926	-0.0201777	0.753429	2.65968	0.00164286	-2.44736	-2.44736	-3.61348
P16152	CBR1	0.00834775	0.549455	-3.64468	2.18751	2.11858	0.723918	2.72409	0.00130769	3.65303	3.65303	-5.76326
P46777	RPL5	-5.58642	0.60545	-3.65232	2.09474	-0.997666	0.585738	2.19995	0.00346237	-1.9341	-1.9341	-2.65465
Q15436	SEC23A	-4.92945	1.07415	-3.65536	1.88848	-0.134123	0.682311	2.37982	0.00265806	-1.27409	-1.27409	-3.52124
Q96C19	EFHD2	-6.08662	1.63684	-3.65889	0.789433	-1.89336	0.752861	2.32802	0.00296933	-2.42773	-2.42773	-1.76553
Q13938	CAPS	-1.22953	2.40148	-3.65933	3.28173	0.819667	0.836488	0.898088	0.0674	2.4298	2.4298	-4.479
O00487	PSMD14	-3.73491	2.49913	-3.66308	1.91315	0.374784	0.206122	1.46148	0.017586	-0.0718277	-0.0718277	-4.03787
P12814	ACTN1	1.1371	3.67749	-3.6641	3.73044	-0.398683	1.38363	0.670965	0.129274	4.80119	4.80119	-3.26541
Q9P2E9	RRBP1	-1.96749	1.67248	-3.66881	1.09217	-0.315338	1.01243	1.4697	0.0174395	1.70132	1.70132	-3.35347
Q14008	CKAP5	-3.71837	1.13013	-3.67991	0.745348	-0.35423	0.651656	2.85268	0.00131868	-0.03847	-0.03847	-3.32567
P31689	DNAJA1	-4.84055	1.74639	-3.68276	0.804249	-1.81066	1.21682	1.25748	0.0282371	-1.15779	-1.15779	-1.8721
Q15149	PLEC	-3.495	2.62044	-3.68533	0.984154	-1.03771	1.29582	0.737452	0.107899	0.190333	0.190333	-2.64762
Q7L576	CYFIP1	-2.4565	0.846158	-3.68697	1.87308	-0.56079	0.921272	1.33277	0.0235256	1.23048	1.23048	-3.12619
Q9Y266	NUDC	-3.71903	2.28065	-3.69545	2.98352	0.238943	1.32858	0.983725	0.0540087	-0.0235896	-0.0235896	-3.93439
O14617	AP3D1	-4.89049	0.788515	-3.69783	3.79041	0.617022	0.193543	1.46614	0.0175015	-1.19266	-1.19266	-4.31485
P31946	YWHAB	-3.39323	3.45169	-3.69864	2.7285	1.98794	0.368951	1.40254	0.0197983	0.305414	0.305414	-5.68658
P50395	GDI2	-1.53132	2.63471	-3.70497	2.67021	1.70332	0.317955	1.39824	0.0199443	2.17365	2.17365	-5.40829
Q92572	AP3S1	-5.19815	0.73129	-3.71673	1.59832	-0.864156	0.25568	2.74621	0.00134653	-1.48142	-1.48142	-2.85258
Q9P270	SLAIN2	-5.14328	1.22821	-3.72259	2.48871	-0.660443	1.00556	1.54508	0.0143975	-1.42069	-1.42069	-3.06215
Q99873	PRMT1	-2.39117	2.14568	-3.72558	1.2549	-1.28066	1.56719	0.582307	0.166919	1.33442	1.33442	-2.44493
P29692	EEF1D	-3.12266	2.36372	-3.74106	2.42373	0.00795975	2.09715	0.804662	0.0886814	0.618398	0.618398	-3.74902
P36578	RPL4	-5.29331	1.49565	-3.74146	2.4739	0.272108	1.43392	1.85548	0.00774704	-1.55185	-1.55185	-4.01357
P50995	ANXA11	-1.8796	2.51958	-3.74385	1.65311	0.715193	1.53544	1.23048	0.0303734	1.86425	1.86425	-4.45904
O75874	IDH1	-2.61195	3.79619	-3.75205	1.16964	1.1446	0.913278	1.13818	0.0375922	1.14009	1.14009	-4.89665
Q9UPT5	EXOC7	-4.25225	3.14271	-3.75725	1.24779	0.305678	1.68177	1.23069	0.0304103	-0.495003	-0.495003	-4.06293
P34932	HSPA4	-1.39505	2.7346	-3.7631	1.75619	0.752132	0.619777	1.28701	0.0263937	2.36805	2.36805	-4.51523
P98082	DAB2	-3.70549	2.36873	-3.76337	2.26495	1.45063	0.994047	1.81269	0.00839847	0.0578817	0.0578817	-5.21399
P23526	AHCY	-3.38339	2.1641	-3.77061	2.60824	3.61499	0.240427	2.70613	0.00137143	0.387214	0.387214	-7.38559
Q70J99	UNC13D	-2.74138	1.08316	-3.77514	1.42461	-0.86822	0.950326	1.41016	0.0195155	1.03375	1.03375	-2.90692
P39656	DDOST	-4.39401	3.60173	-3.78446	2.85038	-0.28672	1.00189	0.718812	0.113435	-0.609551	-0.609551	-3.49774
Q9NVA2	SEPT11	-2.04085	1.63085	-3.79284	1.60687	1.45548	0.898402	2.36894	0.00269231	1.75199	1.75199	-5.24832
Q6ZMI0	PPP1R21	-4.36663	1.02059	-3.7934	1.64162	-0.683356	0.296282	2.18203	0.00358115	-0.57323	-0.57323	-3.11004
P13489	RNH1	-3.5861	3.10866	-3.79551	2.92883	2.69146	0.363151	1.77437	0.00913653	0.209417	0.209417	-6.48698
P48643	CCT5	-3.98068	2.63069	-3.79953	1.95373	0.554195	1.57725	1.3516	0.0225753	-0.181151	-0.181151	-4.35372
P63208	SKP1	-3.59649	1.64933	-3.80372	2.39657	-0.642644	0.574793	1.04973	0.0458952	0.207235	0.207235	-3.16108
P31943	HNRNPH1	-3.4171	2.34699	-3.81734	2.09216	0.207044	0.608188	1.31368	0.0245397	0.400241	0.400241	-4.02439
P61978	HNRNPK	-3.97537	2.73972	-3.81771	1.89402	0.922364	0.830652	1.64037	0.0118411	-0.157662	-0.157662	-4.74007
Q92900	UPF1	-4.96561	0.705843	-3.83599	2.56532	-2.35806	1.17462	0.663561	0.131493	-1.12962	-1.12962	-1.47792
O00231	PSMD11	-5.36444	1.82758	-3.83845	0.819782	1.90798	0.667481	3.96322	0	-1.52599	-1.52599	-5.74643
Q13200	PSMD2	-2.56645	2.98451	-3.83968	1.78532	1.72784	0.678291	1.67449	0.0113333	1.27324	1.27324	-5.56752
P22234	PAICS	-3.72713	2.7438	-3.87493	1.82436	-0.842422	1.81405	0.675989	0.127554	0.147796	0.147796	-3.03251
Q12904	AIMP1	-4.24391	1.71596	-3.87729	1.40923	1.26769	0.333366	3.05233	0.000705882	-0.366625	-0.366625	-5.14498
Q96JY6	PDLIM2	-6.10202	1.23761	-3.88121	1.95762	1.22714	0.943667	3.33747	0.000230769	-2.22081	-2.22081	-5.10835
O60610	DIAPH1	-1.31037	2.44887	-3.88818	1.76655	1.91922	0.336786	2.03609	0.00495928	2.57782	2.57782	-5.8074
P78371	CCT2	-2.66468	1.56124	-3.89806	2.20273	1.20856	1.6359	1.73114	0.0101449	1.23339	1.23339	-5.10662
P52788	SMS	-4.29122	2.65824	-3.90787	2.40475	-0.92954	0.703098	0.802253	0.0890619	-0.383352	-0.383352	-2.97833
P50502	ST13;ST13P4;ST13P5	-5.73263	0.359384	-3.91151	0.665594	1.69757	0.727615	6.52813	0	-1.82111	-1.82111	-5.60908
O95834	EML2	-5.47091	2.21175	-3.91559	2.16427	0.98581	0.618204	2.32181	0.00294611	-1.55532	-1.55532	-4.9014
Q9P2J5	LARS	-5.66635	0.322213	-3.92009	1.19143	-0.842701	1.08953	3.29623	0.000218182	-1.74626	-1.74626	-3.07739
P09132	SRP19	-6.21091	0.608136	-3.92252	1.70599	-2.76425	0.44342	1.99087	0.00561062	-2.28839	-2.28839	-1.15827
Q5W0V3	FAM160B1	-5.81015	1.09045	-3.93047	1.07104	-1.98009	1.36315	1.9762	0.00580087	-1.87967	-1.87967	-1.95038
Q13501	SQSTM1	-4.73419	2.24233	-3.95505	0.585154	-1.26526	0.741123	1.46775	0.0174588	-0.77914	-0.77914	-2.68979
Q13630	TSTA3	-5.57299	1.33995	-3.96824	0.986343	-1.99216	0.500879	2.23061	0.00338122	-1.60474	-1.60474	-1.97608
P11511	CYP19A1	-2.42196	2.76246	-3.97407	2.74834	2.35397	1.94847	1.49242	0.0164565	1.55211	1.55211	-6.32804
P49841	GSK3B	-4.07315	2.26604	-3.98021	1.26903	0.441017	0.420609	2.09619	0.00424645	-0.0929408	-0.0929408	-4.42123
P13798	APEH	-5.29403	1.34637	-3.99592	1.25052	-0.935974	1.1868	2.20653	0.00353846	-1.29811	-1.29811	-3.05995
Q92973	TNPO1	-4.04277	2.70787	-4.00396	1.30807	0.682646	0.710917	1.82655	0.00814008	-0.038809	-0.038809	-4.68661
Q8NBX0	SCCPDH	-3.06953	2.04827	-4.0067	2.60805	-0.966594	0.722663	0.686422	0.123963	0.937172	0.937172	-3.04011
O75436	VPS26A	-3.7188	1.50581	-4.01304	1.89509	0.425582	0.196806	2.20431	0.0035	0.29424	0.29424	-4.43862
P08195	SLC3A2	-2.72609	3.25819	-4.01989	2.30582	4.1968	0.475853	2.40076	0.00251656	1.2938	1.2938	-8.21669
O14908	GIPC1	-3.05142	2.80383	-4.0225	2.13573	-1.61081	0.851332	0.394992	0.289414	0.97108	0.97108	-2.41169
P63096	GNAI1	-4.01233	1.95736	-4.03328	0.78539	0.213922	0.88439	2.3262	0.00297561	0.0209497	0.0209497	-4.2472
P51858	HDGF	-4.05991	1.94987	-4.03347	2.39935	1.54587	1.12009	2.09976	0.00421053	-0.026437	-0.026437	-5.57934
P14060	HSD3B1	-3.72731	2.86145	-4.03497	2.88478	3.39334	0.870575	2.17664	0.00358549	0.307658	0.307658	-7.42831
Q12955	ANK3	-1.18107	1.68694	-4.04245	0.83255	0.815802	0.608451	2.73393	0.00132039	2.86138	2.86138	-4.85825
P04275	VWF	1.56327	1.98687	-4.04252	2.49113	-3.43111	0.669683	2.00104	0.0054955	5.60579	5.60579	-0.611412
Q687X5	STEAP4	-4.81598	0.738964	-4.05151	0.981066	0.819427	1.4248	3.59131	9.30233e-05	-0.764468	-0.764468	-4.87094
Q5JWF2	GNAS	-4.46476	0.983689	-4.05832	1.34315	-1.03332	1.34622	1.81685	0.00827692	-0.406433	-0.406433	-3.025
Q13404	UBE2V1;UBE2V2	-4.84755	3.07898	-4.05921	2.77356	-0.286342	0.315273	1.02342	0.0492287	-0.788343	-0.788343	-3.77287
Q96A65	EXOC4	-5.57843	0.519358	-4.06512	2.06896	-0.650497	1.01094	2.32569	0.00295758	-1.51331	-1.51331	-3.41462
Q5T447	HECTD3	-5.39382	0.417054	-4.07161	2.24946	-2.50774	0.364988	1.12444	0.0387081	-1.32221	-1.32221	-1.56387
P12268	IMPDH2	-6.54739	1.91947	-4.07888	1.12405	-1.67279	1.06154	2.1181	0.00411881	-2.46851	-2.46851	-2.4061
Q00765	REEP5	-4.34299	2.41065	-4.09124	2.67656	1.46755	0.282264	1.90657	0.00682158	-0.251749	-0.251749	-5.55879
P08865	RPSA	-4.47853	1.69892	-4.09631	1.60308	0.349927	1.06334	2.2656	0.00329545	-0.382215	-0.382215	-4.44624
Q14376	GALE	-4.44527	1.76814	-4.09826	2.30928	0.0157207	1.07748	1.61085	0.0126234	-0.347017	-0.347017	-4.11398
Q8N1G4	LRRC47	-5.34925	1.04244	-4.11236	0.354838	0.09455	0.6839	4.63098	0	-1.23689	-1.23689	-4.20691
Q9Y2X7	GIT1	-4.58121	0.473199	-4.11258	1.01242	-1.30154	0.531535	3.18749	0.000459016	-0.468628	-0.468628	-2.81104
O60493	SNX3;SNX12	-5.00788	0.951175	-4.11427	2.35168	-1.64842	2.02745	0.886722	0.0695901	-0.89361	-0.89361	-2.46584
O00161	SNAP23	-1.82355	3.25672	-4.12013	2.62069	0.697521	1.24914	0.930858	0.0618468	2.29659	2.29659	-4.81766
Q9UH65	SWAP70	-4.28316	1.9844	-4.12176	1.9028	-0.831946	0.77459	1.28491	0.0264503	-0.161395	-0.161395	-3.28981
Q9BT78	COPS4	-4.63561	0.676742	-4.13072	1.21639	0.543415	0.782098	3.91082	0	-0.50489	-0.50489	-4.67414
Q9H0B6	KLC2	-4.3799	0.694614	-4.14163	0.764223	-0.253699	0.485337	4.34612	0	-0.238272	-0.238272	-3.88793
P08648	ITGA5	-2.58308	3.84672	-4.15444	1.31539	3.54639	0.702789	2.11117	0.0041561	1.57136	1.57136	-7.70083
P29401	TKT	-4.17331	1.43749	-4.16504	0.860185	3.10896	1.08403	4.47437	0	-0.008265	-0.008265	-7.274
Q16557	PSG3	-3.83789	2.13111	-4.16964	3.5831	-0.556473	1.19288	0.691163	0.122677	0.331748	0.331748	-3.61316
Q92734	TFG	-5.0517	0.914028	-4.18718	3.44573	0.236791	0.948364	1.52558	0.0151703	-0.86452	-0.86452	-4.42397
Q9Y5X1	SNX9	-2.55977	3.13638	-4.1968	2.747	-0.0960638	0.793644	0.757052	0.102259	1.63703	1.63703	-4.10073
Q02790	FKBP4	-3.24816	2.02762	-4.20479	1.95067	1.15066	0.31239	2.17026	0.00354872	0.956634	0.956634	-5.35545
O94973	AP2A2	-2.49034	1.21585	-4.21067	2.4088	0.094786	0.863771	1.51427	0.0155015	1.72032	1.72032	-4.30545
Q9Y2V2	CARHSP1	-3.88508	1.61685	-4.22415	1.8154	2.41523	0.543698	3.33385	0.000226415	0.339077	0.339077	-6.63939
O43242	PSMD3	-2.7851	3.18224	-4.23093	1.9995	0.960079	0.817222	1.32548	0.0239037	1.44583	1.44583	-5.19101
Q9H2G2	SLK	-2.32842	2.05023	-4.24177	1.66221	-0.871929	0.852258	1.0854	0.0421767	1.91334	1.91334	-3.36984
P11465	PSG2	-2.94419	2.06545	-4.26922	0.852889	-1.15327	1.37644	1.04852	0.046	1.32503	1.32503	-3.11595
Q14677	CLINT1	-5.21591	1.62281	-4.27667	1.06426	-2.95378	0.911896	0.871356	0.07246	-0.939242	-0.939242	-1.32289
Q9P260	KIAA1468	-4.88374	0.685359	-4.29749	1.58435	-1.66547	0.654218	1.95863	0.00608547	-0.586245	-0.586245	-2.63202
Q9Y4L1	HYOU1	-3.75628	2.2704	-4.30194	1.34541	-0.275855	1.2542	1.46611	0.0174503	0.545668	0.545668	-4.02609
P80723	BASP1	-2.26206	1.43591	-4.30294	1.70611	3.82176	0.863414	3.8711	0	2.04088	2.04088	-8.1247
Q15185	PTGES3	-3.90137	1.76024	-4.30825	1.85606	0.980246	0.656179	2.43918	0.00230986	0.40688	0.40688	-5.2885
Q7Z4S6	KIF21A	-5.09562	0.942771	-4.3097	0.812296	-2.64567	1.15306	1.43819	0.0186207	-0.785915	-0.785915	-1.66403
O60749	SNX2	-5.37725	2.05833	-4.31378	1.34344	0.815935	1.40562	2.57571	0.001728	-1.06348	-1.06348	-5.12971
P62857	RPS28	-5.27897	1.4521	-4.31947	0.149583	-1.78561	1.669	1.64898	0.0116388	-0.959493	-0.959493	-2.53386
Q9Y2D5	AKAP2	-4.86402	2.90657	-4.35118	0.781235	-1.07841	1.11393	1.16922	0.0350198	-0.512835	-0.512835	-3.27277
Q96S59	RANBP9	-3.93598	1.30902	-4.35928	0.360336	-1.73081	0.681099	1.96026	0.00606009	0.4233	0.4233	-2.62847
Q93050	ATP6V0A1	-3.52003	1.55603	-4.35943	1.40763	-0.865106	1.00733	1.56594	0.0138667	0.839397	0.839397	-3.49432
P21399	ACO1	-5.61521	0.677809	-4.36254	1.23178	-0.874621	1.88393	2.26346	0.00329944	-1.25267	-1.25267	-3.48792
Q9BUP0	EFHD1	-3.72188	3.11166	-4.3711	0.927057	1.13837	0.656224	1.90649	0.00679339	0.649217	0.649217	-5.50947
P49591	SARS	-3.93013	3.10166	-4.37188	0.848263	0.810644	0.693949	1.81067	0.00838168	0.44175	0.44175	-5.18252
O60763	USO1	-2.14189	2.11243	-4.37541	2.12267	0.925863	1.14162	1.69406	0.0109609	2.23352	2.23352	-5.30127
P52888	THOP1	-2.46151	2.42886	-4.39296	1.06995	-0.831412	1.24186	1.08293	0.0424408	1.93146	1.93146	-3.56155
P35606	COPB2	0.536161	3.40641	-4.40119	2.04262	1.47414	0.675991	1.56516	0.0138228	4.93735	4.93735	-5.87533
P15880	RPS2	-4.47458	0.910663	-4.4102	1.65202	0.78162	0.459351	3.44453	0.00025	-0.064375	-0.064375	-5.19182
P68036	UBE2L3	-4.86353	1.75745	-4.42412	1.03854	-0.786698	0.978166	2.11716	0.00411823	-0.43941	-0.43941	-3.63742
Q01844	EWSR1	-3.51707	2.58874	-4.42958	2.42721	-1.25317	0.52369	0.679401	0.126552	0.91251	0.91251	-3.17641
P54578	USP14	-4.49864	2.32206	-4.43071	0.321796	0.459162	0.530217	2.60817	0.00172358	-0.0679352	-0.0679352	-4.88987
P46781	RPS9	-6.67627	0.335583	-4.43079	0.683529	1.02625	0.474295	7.20907	0	-2.24547	-2.24547	-5.45704
Q6ZN17	LIN28B	-6.0648	1.19058	-4.43195	1.2725	-1.57117	1.05238	2.44656	0.00231429	-1.63285	-1.63285	-2.86078
Q9Y2A7	NCKAP1	-5.48076	0.859777	-4.43617	1.54248	-0.598153	0.703348	3.0073	0.000821918	-1.04459	-1.04459	-3.83801
Q5T1M5	FKBP15	-5.1536	1.81396	-4.43847	0.490282	-1.63613	1.23788	1.68242	0.0112367	-0.715135	-0.715135	-2.80234
P51665	PSMD7	-4.20421	1.68431	-4.44724	2.2726	-0.724724	0.951518	1.32894	0.0237527	0.243029	0.243029	-3.72252
Q13126	MTAP	-4.70219	2.57479	-4.47535	1.39273	-0.791239	0.792388	1.40112	0.0198212	-0.226838	-0.226838	-3.68411
Q9Y3M8	STARD13	-4.68996	0.80201	-4.48335	1.10003	-1.33833	0.730473	2.68768	0.00140741	-0.20661	-0.20661	-3.14502
Q8NHW5	RPLP0P6;RPLP0	-4.23712	1.01401	-4.51246	1.27109	-0.20917	0.804875	2.95067	0.00097561	0.275342	0.275342	-4.30329
P41252	IARS	-3.96525	1.347	-4.51769	2.79895	-1.06219	1.41443	0.908201	0.06559	0.55244	0.55244	-3.4555
Q00341	HDLBP	-5.96521	2.2897	-4.52196	0.615542	0.482574	1.0317	2.90669	0.0012093	-1.44325	-1.44325	-5.00454
P63167	DYNLL1	-2.70916	2.64191	-4.52232	1.17446	0.489865	2.34528	1.28441	0.0264021	1.81315	1.81315	-5.01218
Q86VS8	HOOK3	-3.65018	1.99938	-4.52279	1.89352	-1.59809	0.77062	0.858274	0.0749328	0.872611	0.872611	-2.9247
P15529	CD46	-1.7902	3.29156	-4.5283	0.961591	1.25921	2.27098	1.3458	0.0229101	2.73811	2.73811	-5.78751
Q99653	CHP1	-2.27652	0.5808	-4.5304	2.10061	0.0163196	0.462882	2.1999	0.00344385	2.25387	2.25387	-4.54671
P35237	SERPINB6	-5.00782	0.877577	-4.56441	1.17471	-0.113265	0.685169	3.68635	0.000102564	-0.443415	-0.443415	-4.45114
P20618	PSMB1	-4.77222	1.22388	-4.58083	1.09799	1.33278	0.491898	4.33274	0	-0.19139	-0.19139	-5.91361
Q9Y365	STARD10	-2.02356	1.70094	-4.59172	2.11002	1.32559	0.636386	2.31667	0.00304762	2.56816	2.56816	-5.9173
Q9P289	STK26	-4.78908	3.1125	-4.59371	2.12444	1.07673	0.973259	1.76359	0.00931868	-0.19537	-0.19537	-5.67044
Q00577	PURA	-5.02834	1.86759	-4.59667	1.19068	-0.599999	0.920258	2.19385	0.00351064	-0.431668	-0.431668	-3.99667
Q13641	TPBG	-4.25657	1.78412	-4.60416	1.35975	1.11279	1.25352	2.7629	0.00132	0.347588	0.347588	-5.71695
O43633	CHMP2A	-5.86146	0.940833	-4.60573	0.90689	-4.25914	1.40109	0.639695	0.141375	-1.25572	-1.25572	-0.34659
P55060	CSE1L	-4.55044	1.58957	-4.60805	0.329944	-0.0300335	1.43844	2.67621	0.00150459	0.05761	0.05761	-4.57801
P11274	BCR	-5.11236	1.30227	-4.62045	0.946769	0.576762	0.694427	3.92832	0	-0.491915	-0.491915	-5.19721
Q10567	AP1B1	-5.32749	0.674512	-4.62693	1.34897	-0.868539	2.84021	1.46111	0.0175698	-0.700555	-0.700555	-3.75839
Q6PIU2	NCEH1	-6.07402	0.990325	-4.63541	0.643264	-2.87022	0.654262	2.62216	0.00178151	-1.43861	-1.43861	-1.76519
Q9Y5P6	GMPPB	-4.06523	1.60246	-4.64091	1.42363	-0.167288	0.662086	2.36488	0.00265823	0.575678	0.575678	-4.47362
Q13596	SNX1	-4.57916	2.71849	-4.64113	0.872973	-1.33241	0.871634	1.15295	0.0364926	0.0619725	0.0619725	-3.30873
Q01650	SLC7A5	-4.87488	2.22232	-4.64174	0.174574	0.497682	0.510803	2.95095	0.000987654	-0.23313	-0.23313	-5.13943
Q13153	PAK1	-5.46218	1.28232	-4.64832	1.43589	0.563682	0.839085	3.45144	0.000255319	-0.813858	-0.813858	-5.212
Q9UHV9	PFDN2	-5.24986	0.533894	-4.65137	0.628382	-1.43768	1.68423	2.38617	0.00269281	-0.59849	-0.59849	-3.21369
P40123	CAP2	-5.78099	1.78273	-4.66207	1.05095	-0.0711573	0.992517	2.92897	0.00108235	-1.11892	-1.11892	-4.59091
O43184	ADAM12	-1.90517	2.58641	-4.66336	1.02142	2.26711	1.47348	2.42501	0.00233333	2.75819	2.75819	-6.93047
Q9BR76	CORO1B	-5.36994	0.9432	-4.69542	1.8263	0.910728	0.670042	3.52985	8.69565e-05	-0.674518	-0.674518	-5.60615
P11279	LAMP1	-4.08587	3.18399	-4.69749	1.74077	-0.739301	0.274113	1.02046	0.0495839	0.611628	0.611628	-3.95819
P31150	GDI1	-4.3795	0.909081	-4.70565	2.15888	0.0432177	0.696821	2.36631	0.00267516	0.32615	0.32615	-4.74887
O43399	TPD52L2	-5.27704	2.78772	-4.7086	0.957383	0.848054	0.567909	2.47167	0.00205882	-0.568442	-0.568442	-5.55665
Q15847	ADIRF	-3.22567	2.23522	-4.71476	1.1115	-1.72284	1.14461	0.91055	0.0651824	1.4891	1.4891	-2.99192
P46782	RPS5	-4.93655	1.00452	-4.73173	1.16952	-1.01598	1.2784	2.4078	0.00251351	-0.204823	-0.204823	-3.71575
P29992	GNA11	-3.33908	3.08702	-4.73508	0.844495	0.743085	0.310121	1.84289	0.00792157	1.39599	1.39599	-5.47816
Q6XQN6	NAPRT	-5.62965	1.6364	-4.74608	1.33289	-0.131055	0.67676	2.96095	0.00101266	-0.88357	-0.88357	-4.61503
O15347	HMGB3	-3.24442	1.84526	-4.75507	0.493509	1.75784	1.29353	3.28384	0.000206897	1.51065	1.51065	-6.5129
P56192	MARS	-4.61811	0.827004	-4.75533	0.768689	-2.03248	1.48694	1.66986	0.0113014	0.137225	0.137225	-2.72285
P35241	RDX	-3.18473	2.34441	-4.75923	1.47031	1.15943	0.724927	2.33125	0.00298765	1.5745	1.5745	-5.91866
Q8IZ07	ANKRD13A	-6.07903	0.832864	-4.75966	1.72204	-1.35951	0.26103	2.79604	0.0013617	-1.31937	-1.31937	-3.40015
Q9H1Z4	WDR13	-6.11152	0.81408	-4.7684	0.909533	-1.76337	0.996323	3.14268	0.000580645	-1.34312	-1.34312	-3.00503
P52594	AGFG1	-4.84702	0.965618	-4.77406	0.788647	-2.23328	2.89105	0.722097	0.112967	-0.0729575	-0.0729575	-2.54078
Q9UKS6	PACSIN3	-5.05024	3.05318	-4.77471	0.830007	1.07863	1.20734	2.20469	0.00351913	-0.275531	-0.275531	-5.85334
Q96FC7	PHYHIPL	-3.11472	1.64276	-4.77726	1.83675	-0.0374945	1.62073	1.65276	0.0115839	1.66254	1.66254	-4.73976
P61026	RAB10	-2.98191	2.8515	-4.78348	0.323631	-1.59257	1.28797	0.81492	0.0859758	1.80156	1.80156	-3.19091
Q9UHN6	TMEM2	-2.64639	2.58125	-4.80922	2.22253	1.26978	0.927676	1.80914	0.00834981	2.16283	2.16283	-6.07899
Q13492	PICALM	-5.3796	1.30995	-4.82909	0.54069	0.592219	0.631576	4.50977	0	-0.550515	-0.550515	-5.42131
P22059	OSBP	-4.74733	1.42146	-4.83326	0.673989	1.25201	1.40999	3.64442	9.7561e-05	0.0859225	0.0859225	-6.08526
P62269	RPS18	-3.92633	2.39748	-4.83735	0.966046	0.661565	0.695037	2.4059	0.00249664	0.911016	0.911016	-5.49891
Q8TDX7	NEK7	-5.86683	1.40815	-4.83956	1.13857	-0.340954	0.814626	3.28911	0.000210526	-1.02727	-1.02727	-4.49861
O60841	EIF5B	-5.40211	0.543888	-4.84644	1.46058	-2.0871	0.66525	2.27027	0.00329143	-0.555663	-0.555663	-2.75935
P05198	EIF2S1	-4.08675	2.32347	-4.85007	2.14094	-0.833214	0.688785	1.22368	0.0305088	0.763311	0.763311	-4.01685
O43237	DYNC1LI2	-5.68742	0.681788	-4.86201	1.01544	-1.14415	0.473754	4.0168	0	-0.82541	-0.82541	-3.71786
Q9NR45	NANS	-2.91638	2.24808	-4.86529	1.29707	0.0916238	0.566131	1.98935	0.00562115	1.94891	1.94891	-4.95692
Q9Y6I3	EPN1	-5.36618	0.978993	-4.8941	1.06544	-1.71853	0.629636	2.78636	0.00133333	-0.472087	-0.472087	-3.17557
Q9UMX0	UBQLN1	-4.9585	1.07642	-4.89775	0.495574	0.178077	0.262405	4.98256	0	-0.06075	-0.06075	-5.07582
P25398	RPS12	-4.88941	0.806987	-4.92427	0.850484	-0.0793195	1.07447	3.84261	0	0.0348525	0.0348525	-4.84495
Q9NS86	LANCL2	-5.71365	0.783799	-4.926	0.35976	-2.43294	0.524707	3.73372	0.000114286	-0.787655	-0.787655	-2.49306
Q15056	EIF4H	-2.89169	2.05166	-4.95494	1.95933	0.564089	0.849557	1.99358	0.0056	2.06325	2.06325	-5.51903
Q00653	NFKB2	-4.4876	0.705599	-4.96014	1.2069	-3.77578	0.667076	0.507132	0.205223	0.472537	0.472537	-1.18436
P25685	DNAJB1	-5.14045	1.69106	-4.96708	0.879739	-0.50176	0.653081	2.8982	0.00122727	-0.173377	-0.173377	-4.46532
O75821	EIF3G	-5.03937	0.642897	-4.97198	1.99047	-0.0399382	0.919449	2.78087	0.00134694	-0.0673975	-0.0673975	-4.93204
P25815	S100P	-4.29952	1.02489	-4.98484	0.616323	4.92202	1.16493	6.12462	0	0.68532	0.68532	-9.90686
Q9P0K7	RAI14	-5.16839	0.978708	-4.99138	1.04964	-2.30074	2.1909	1.09693	0.0410585	-0.177008	-0.177008	-2.69064
Q9BUL8	PDCD10	-5.02572	1.39938	-4.99946	1.00384	-0.0744037	1.57854	2.69887	0.00138318	-0.0262625	-0.0262625	-4.92505
P19634	SLC9A1	-5.11587	1.27189	-4.99967	2.16654	-1.33735	0.973073	1.60404	0.0128387	-0.116205	-0.116205	-3.66232
Q8WTV0	SCARB1	-3.05788	2.25315	-5.01205	1.20703	0.964026	0.857696	2.47851	0.00201481	1.95417	1.95417	-5.97608
Q13131	PRKAA1	-5.6416	1.39959	-5.03811	0.601841	-0.443641	2.1895	2.31656	0.00302959	-0.603485	-0.603485	-4.59447
P48556	PSMD8	-5.10612	1.59363	-5.04481	1.38318	-0.785059	0.453599	2.52206	0.00190769	-0.061305	-0.061305	-4.25976
Q9NSD9	FARSB	-4.32557	1.15085	-5.06044	0.596458	-0.235021	0.584841	3.98543	0	0.734878	0.734878	-4.82542
Q3KQU3	MAP7D1	-3.70027	2.44348	-5.07398	1.93292	-1.57373	0.571399	0.942781	0.0601459	1.37371	1.37371	-3.50025
Q13177	PAK2	-4.23427	3.37373	-5.08255	0.792654	-0.0872377	0.431536	1.51556	0.0155229	0.848277	0.848277	-4.99531
Q9NQW7	XPNPEP1	-5.13586	1.26513	-5.08773	1.21027	-2.7956	0.344711	1.47182	0.0174201	-0.04813	-0.04813	-2.29213
Q9Y2Z0	SUGT1	-3.77876	1.90747	-5.08909	0.797822	-1.91206	0.71986	1.41589	0.0194872	1.31033	1.31033	-3.17703
Q13555	CAMK2G;CAMK2B;CAMK2A;CAMK2D	-3.55194	0.824742	-5.09638	1.67664	-0.066714	1.04591	2.65753	0.00168421	1.54445	1.54445	-5.02967
P60981	DSTN	-2.66546	1.5581	-5.09656	1.5181	0.96465	0.394305	3.06851	0.000716418	2.4311	2.4311	-6.06121
P62906	RPL10A	-4.844	1.62669	-5.10386	2.00925	-1.27629	1.05773	1.51643	0.0155583	0.259867	0.259867	-3.82758
Q96HC4	PDLIM5	-5.77272	1.34141	-5.10866	0.213817	0.87698	0.606932	5.03082	0	-0.66406	-0.66406	-5.98564
Q9BTV4	TMEM43	-4.68544	2.2496	-5.12508	0.700626	-0.596948	0.949139	2.10274	0.00421256	0.439637	0.439637	-4.52813
P49366	DHPS	-4.33859	1.20212	-5.12582	1.29271	-0.911955	0.746536	2.57422	0.00171429	0.787233	0.787233	-4.21387
Q92696	RABGGTA	-6.00874	1.10586	-5.14755	0.499268	-1.95517	1.33638	2.60883	0.0017377	-0.86119	-0.86119	-3.19238
O60784	TOM1	-4.90344	0.783304	-5.14942	1.88157	1.10336	0.578612	3.6842	0.0001	0.24598	0.24598	-6.25278
P06213	INSR	-3.00854	1.17287	-5.15718	1.07123	-0.723344	3.42595	1.02492	0.0491326	2.14864	2.14864	-4.43384
Q12792	TWF1	-5.67978	0.981644	-5.16852	1.26414	-0.382123	0.621521	3.7444	0.000117647	-0.511255	-0.511255	-4.7864
P60953	CDC42	-3.12559	1.85668	-5.17356	0.132631	1.49731	0.772572	3.7319	0.000108108	2.04797	2.04797	-6.67087
P52597	HNRNPF	-5.22166	0.616737	-5.1819	0.834368	-1.47401	0.466285	4.10265	0	-0.039765	-0.039765	-3.70788
P54709	ATP1B3	-3.19995	2.92139	-5.18905	1.77755	1.29941	1.68039	1.80806	0.00831698	1.9891	1.9891	-6.48846
Q92598	HSPH1	-4.78749	0.741834	-5.24385	0.922357	-2.01583	0.522069	3.00223	0.000864865	0.456362	0.456362	-3.22803
Q9UJY1	HSPB8	-5.66129	0.940321	-5.2539	1.44033	1.38708	0.328084	4.72368	0	-0.40739	-0.40739	-6.64098
Q96KP4	CNDP2	-4.24322	0.814421	-5.29391	1.03089	1.24383	0.548358	5.03712	0	1.05069	1.05069	-6.53774
P62495	ETF1	-4.19755	2.31239	-5.30611	1.28196	-0.993713	0.630135	1.67618	0.0113846	1.10856	1.10856	-4.3124
Q53GA4	PHLDA2	-5.92521	1.68789	-5.32112	0.783824	-0.655798	1.02651	3.01698	0.00084507	-0.60409	-0.60409	-4.66532
P55010	EIF5	-2.89289	2.34201	-5.34092	0.557683	0.186384	0.608321	2.44166	0.00232624	2.44803	2.44803	-5.52731
P07204	THBD	-4.98243	1.99245	-5.38462	1.29279	-0.210654	1.1827	2.36463	0.00264151	0.402192	0.402192	-5.17397
Q9BXP8	PAPPA2	-3.72241	2.363	-5.3886	1.15406	-3.65303	3.50569	0.187239	0.559473	1.66618	1.66618	-1.73557
P35268	RPL22	-4.74993	2.14112	-5.40175	1.28332	0.165885	0.346501	2.6685	0.00158559	0.651822	0.651822	-5.56764
P62333	PSMC6	-1.37608	1.66036	-5.45115	1.1266	0.914909	0.838516	3.29467	0.000214286	4.07507	4.07507	-6.36606
P42025	ACTR1B	-5.10287	1.44958	-5.49481	0.685283	-2.7853	0.128613	1.91014	0.00681667	0.391945	0.391945	-2.70952
O75937	DNAJC8	-4.92661	1.39896	-5.52057	0.614222	-1.33171	0.822126	2.90134	0.0011954	0.59396	0.59396	-4.18886
O75347	TBCA	-3.18093	1.49112	-5.52774	0.683522	-0.809432	0.518314	3.04985	0.000753623	2.34681	2.34681	-4.71831
P15374	UCHL3	-3.47215	2.87399	-5.58258	1.388	-0.967852	1.43284	1.22546	0.0305215	2.11043	2.11043	-4.61473
P21281	ATP6V1B2	-4.40304	2.08113	-5.62357	1.27522	-0.77585	0.484929	2.18153	0.0035625	1.22053	1.22053	-4.84772
P51148	RAB5C	-2.81137	2.71501	-5.64239	0.671315	0.264878	0.440146	2.25967	0.00328492	2.83101	2.83101	-5.90727
Q9Y6G9	DYNC1LI1	-4.677	0.908347	-5.70139	1.24713	0.804717	0.745688	4.36555	0	1.02439	1.02439	-6.50611
O00159	MYO1C	-3.60943	0.821159	-5.71335	1.16896	-0.0204802	0.942636	3.70482	0.000105263	2.10392	2.10392	-5.69287
P49458	SRP9	-5.77213	0.81953	-5.71972	0.818466	-2.24098	0.673194	3.35427	0.00024	-0.052415	-0.052415	-3.47874
P15328	FOLR1	-5.66651	1.619	-5.80538	0.853066	-0.488159	1.46884	2.8669	0.0012	0.138865	0.138865	-5.31722
Q9UBI6	GNG12	-3.61314	1.99537	-5.81502	1.1288	1.67366	0.487335	3.62575	9.52381e-05	2.20188	2.20188	-7.48868
P04632	CAPNS1	-4.36796	0.677789	-5.82524	1.03584	0.125957	0.903755	4.33545	0	1.45728	1.45728	-5.9512
P00390	GSR	-4.83193	0.869619	-5.87414	1.85872	-0.45945	0.676735	2.95486	0.001	1.04222	1.04222	-5.41469
Q16543	CDC37	-3.27245	1.95768	-6.2243	0.140186	-0.717543	1.21859	2.63245	0.00177778	2.95185	2.95185	-5.50675
O15357	INPPL1	-3.53591	2.52592	-6.23578	1.13383	-0.599132	0.816338	2.08596	0.00431776	2.69986	2.69986	-5.63665
P62701	RPS4X	-5.01211	0.979722	-6.46992	1.11233	-0.108841	1.8523	3.12425	0.000571429	1.45781	1.45781	-6.36108

## Sheet: Table S6 Intensity
Majority protein IDs	Gene names	Plasma corona 1 intensity	Plasma corona 2 intensity	Plasma corona 3 intensity	Plasma corona 4 intensity	Plasma corona mean intensity	Plasma corona intensity standard deviation	Fetal corona 1 intensity	Fetal corona 2 intensity	Fetal corona 3 intensity	Fetal corona 4 intesity	Fetal corona mean intensity	Fetal corona intensity standard deviation	Maternal corona 1 intensity	Maternal corona 2 intensity	Maternal corona 3 intensity	Maternal corona 4 intensity	Maternal corona mean intensity	Maternal corona intensity standard deviation
A1L0T0	ILVBL		26377		9943.6	18160.3	11620.2	43470	2393.3			22931.7	29045.6	109330	2706600	22478	23688000	6631602	1.14389e+07
P02533	KRT14	360500	12122000	687780	239770	3.35251e+06	5.84939e+06	1511900	4198100	691700	9948700	4087600	4.18454e+06	4157400	2230100	1437800	5557900	3345800	1.86524e+06
P05787	KRT8	8066.3		277190		142628	190299		109600	15230	1548500	557777	859288	22728000	28062000	192150	100430000	3.7853e+07	4.34314e+07
P08729	KRT7		13206	3820.1		8513.05	6636.83			8809.7	45796	27302.8		4303800	16588000	123770	34158000	1.37934e+07	1.52691e+07
Q04695	KRT17	12975	3835300	6870.8	7447	965648	1.9131e+06		1497100	3840.3	2861600	1.45418e+06	1.42936e+06	2117200		176930	365780	886637	1.06987e+06
Q86YZ3	HRNR		3415200	342710	5734.6	1.25455e+06	1.87875e+06	2048300	852210	12030	5208000	2030135	2.27738e+06	14208	649910	1014800	2715700	1.09865e+06	1.15459e+06
O00139	KIF2A								5153.2	12171		8662.1	4962.33	839580	2186600	6809.2	18150000	5.29575e+06	8.61644e+06
O00159	MYO1C		6114.4	6613.6		6364	352.988							784640	1281000	93330	13115000	3.81849e+06	6.21678e+06
O00161	SNAP23		150140	139860		145000	7269.06		28490			28490		445120	8262400	211030	11605000	5.13089e+06	5.71203e+06
O00203	AP3B1		7799.7			7799.7			3924.3			3924.3		509200	7240400	111840	16029000	5972610	7.45957e+06
O00214	LGALS8		4019.9			4019.9			3150.9		109420	56285.4		257810	796700	32319	1836400	730807	803801
O00231	PSMD11										26464	26464		3313200	6253100	322900	38610000	12124800	1.7822e+07
O00299	CLIC1		42886	12872		27879	21223.1	97523	85017		356940	179827	153512	4993400	17888000	431840	51280000	18648310	2.29761e+07
O00303	EIF3F	5848.1		33969		19908.5	19884.5		3810.4	3721.8	46600	18044.1	24730.2	1703900	15911000	116100	24894000	10656250	1.18542e+07
O00425	IGF2BP3				1920.2	1920.2			42216			42216		652100	6514800	100780	13636000	5225920	6.31341e+06
O00429	DNM1L	2839.5	20020	81529		34796.2	41373.4		17948			17948		603900	3218200	21695	4643400	2.1218e+06	2.18136e+06
O00471	EXOC5	2923.8	203290	27348		77853.9	109315	67548				67548		1120000	3950500	146750	19767000	6.24606e+06	9.15721e+06
O00487	PSMD14				34746	34746			6707.7	2112.2		4409.95	3249.51	1540400	4167800	63237	9066600	3.70951e+06	3.95427e+06
O00534	VWA5A			15601		15601			4364.9			4364.9		569860	3029900	71444	5026700	2174476	2.2996e+06
O00571	DDX3X;DDX3Y	67557		124590		96073.5	40328.4	11628	25200			18414	9596.85	661550	4739200	82524	10852000	4.08382e+06	4.96522e+06
O14495	PPAP2B			7275.1	9884.9	8580	1845.41	10099		1927.8		6013.4	5777.91	852510	8525100	238960	14968000	6.14614e+06	6.98575e+06
O14617	AP3D1		4500.3			4500.3				51960		51960		2199200	4547000	78262	9206600	4.00777e+06	3.91708e+06
O14818	PSMA7;PSMA8	5511	50379	47057		34315.7	25000.8		8272.2	5086.6		6679.4	2252.56	4593200	11558000	326580	9398300	6469020	5.02416e+06
O14908	GIPC1	5084		45323	3319.1	17908.7	23757.9	45289				45289		795920	484410	13101	2962600	1.06401e+06	1.30599e+06
O15031	PLXNB2	22127		11754		16940.5	7334.82	12451		9089.6	149830	57123.5	80303.7	3315600	12486000	245890	24890000	1.02344e+07	1.10679e+07
O15143	ARPC1B		19498	38998		29248	13788.6	12297			252790	132544		553960	9156200	108880	13962000	5945260	6.77514e+06
O15347	HMGB3		48297			48297								10609000	18922000	53675	15809000	1.13484e+07	8.27393e+06
O15357	INPPL1	6611.1		26476		16543.5	14046.6							1004700	1590900	18616	8311500	2731429	3.7762e+06
O15400	STX7		11108		15840	13474	3346.03	61911	35448	2975.1		33444.7	29519	2946000	5227500	34639	5100600	3.32718e+06	2.4319e+06
O43237	DYNC1LI2													470470	2410100	21981	2189600	1.27304e+06	1.20309e+06
O43396	TXNL1		12615			12615		25371	12228			18799.5	9293.5	647360	4497800	36705	1383200	1.64127e+06	1.98233e+06
O43399	TPD52L2	5133.2				5133.2								1242800	6708800	183170	8952200	4.27174e+06	4.23229e+06
O43633	CHMP2A													78433	32073	8978.6	428850	137084	196643
O43681	ASNA1			104200		104200		188250				188250		1543100	4115100	21438	7344000	3.25591e+06	3.20657e+06
O43765	SGTA			18895		18895			6309.9			6309.9		728960	2786700	29887	7156600	2.67554e+06	3.20837e+06
O43776	NARS	5977.4	5912.7		19966	10618.7	8095.06	27771			23361	25566		555860	7975000	59761	12257000	5.21191e+06	5.92991e+06
O43865	AHCYL1;AHCYL2			14244		14244		51188		7150	14945	24427.7	23500.6	377860	5905000	18970	12077000	4.59471e+06	5.66924e+06
O60271	SPAG9								7655.4	2791.4		5223.4	3439.37	565950	2472900	28297	9119000	3.04654e+06	4.18198e+06
O60493	SNX3;SNX12										147360	147360		1271000	2731600	20608	188440	1052912	1.2488e+06
O60610	DIAPH1	12978	110880	29225		51027.7	52466.3	9737.2	7164.1			8450.65	1819.46	3184400	12298000	221420	30730000	11608455	1.37446e+07
O60645	EXOC3	11786		51524	39796	34368.7	20417.4	237810	34498			136154	143763	1897100	7435100	57768	14796000	6046492	6.6223e+06
O60664	PLIN3	7881.8		79053	17446	34793.6	38626.9	39148	31930		49604	40227.3	8886.3	2312900	22093000	421290	40883000	1.64275e+07	1.90227e+07
O60701	UGDH		26740			26740			5376.3			5376.3		117760	1013800	34812	3600300	1191668	1.66581e+06
O60749	SNX2								3566			3566		387580	9000400	167470	21409000	7.74111e+06	9.99719e+06
O60784	TOM1													1335200	9824500	168920	12523000	5962905	6.13549e+06
O60841	EIF5B													141680	601690	23922	1959200	681623	887450
O75054	IGSF3			2570.2		2570.2		19470		4284.8		11877.4	10737.6	325560	3166900	84349	11024000	3.6502e+06	5.11126e+06
O75083	WDR1	9598.8	717340	127980		284973	379090	243160	69317			156238	122926	3639100	23874000	470810	35362000	1.58365e+07	1.66406e+07
O75347	TBCA		22870	9936.1		16403	9145.65							695480	1326200	24847	6023500	2.01751e+06	2.72301e+06
O75396	SEC22B							34575	11570		129680	58608.3	62615.4	926780	3606600	77584	20477000	6271991	9.58868e+06
O75436	VPS26A	2785.1	3211.3	9399.9		5132.1	3702.16				90187	90187		1398300	5065800	82953	7211800	3.43971e+06	3.28167e+06
O75821	EIF3G							14358				14358		392770	3333500	89177	9983700	3.44979e+06	4.59509e+06
O75874	IDH1			837080		837080			4308.7			4308.7		1231900	16747000	91872	16414000	8621193	9.2034e+06
O75937	DNAJC8													207040	962220	47174	3452300	1.16718e+06	1.57481e+06
O75955	FLOT1	7828.9	284820	792600		361750	398001	1657000	99002	8443.6	1276000	760111	831188	3648300	4565600	109790	5292700	3.4041e+06	2.29695e+06
O94804	STK10	24584	59095	233600		105760	112050	12320	15148		112740	46736	57178.6	985530	806760	22495	3485300	1.32502e+06	1.49969e+06
O94979	SEC31A	17297			34718	26007.5	12318.5			17479		17479		816660	6985400	49488	11591000	4860637	5.45629e+06
O95336	PGLS			36689		36689		15947	7554.8			11750.9	5934.18	1025200	6583300	81559	6544200	3.55856e+06	3.49144e+06
O95817	BAG3		31736			31736			2697.8		14701	8699.4		809290	5860700	84659	27738000	8.62316e+06	1.29996e+07
O95833	CLIC3	24068	20200	432070	10016	121588	207072		30648	16395		23521.5	10078.4	8964900	46765000	605120	81418000	34438255	3.72049e+07
O95834	EML2	2342.5				2342.5			18611			18611		1645400	11935000	125320	8139400	5461280	5.5412e+06
P00338	LDHA		35123	74142		54632.5	27590.6	466740	39484		1097200	534475	532101	2400000	6977300	137920	14545000	6015055	6.3586e+06
P00390	GSR													1443100	2813200	21232	4226200	2125933	1.8055e+06
P00491	PNP		70566			70566		484650	13433	5149.9		167744	274480	4890200	9268900	19771	19247000	8.35647e+06	8.18437e+06
P00558	PGK1	5971.7		239980		122976	165469	68990	7828.6			38409.3	43247.6	10539000	50090000	1805000	123930000	46591000	5.56749e+07
P00747	PLG	101880	5343500	1045600	21367	1.62809e+06	2.52021e+06	1301600	1265500		1562800	1.37663e+06	162232	714510	3828500	3611.7	16641000	5.29691e+06	7.743e+06
P00915	CA1	7197.3	94165	33536		44966.1	44596.3	13336	26656			19996	9418.66	60236000	146190	3628400	11461000	1.88679e+07	2.79817e+07
P00918	CA2							200990	20543			110766	127595	27892000	593150	258120	4214100	8.23934e+06	1.32236e+07
P01859	IGHG2	382810	5335600	2076200	928620	2.18081e+06	2.21844e+06	2852300	5812800		3639800	4.10163e+06	1.53333e+06	2984700	3055600	166350	5713000	2.97991e+06	2.26507e+06
P01871	IGHM	232490	18451000	8278600	6206900	8.29225e+06	7.58307e+06	2878400	1273000		8261500	4.13763e+06	3.66047e+06	2393600	14336000	30452	44176000	15234013	2.02852e+07
P02042	HBD	60127	492480	34530	6782.2	148480	230366			8747.2	879420	444084		80630000	634210	3004100	19668000	2.59841e+07	3.74022e+07
P02511	CRYAB							17193	18104			17648.5	644.174	12210000	58176000	70698	70815000	3.53179e+07	3.44426e+07
P02652	APOA2	1983900	797470	3044100	19629000	6.36362e+06	8.89107e+06	153850000	13953000		1294100	56365700	8.46608e+07	9535000	54648000	673310	14395000	1.98128e+07	2.39081e+07
P02748	C9	15663	971150	81787	168020	309155	445717		425480		908140	666810		1035800	334970		5195400	2.18872e+06	2.62733e+06
P04040	CAT		17479	19093		18286	1141.27	11072	16784			13928	4038.99	14858000	387790	350190	1026900	4155720	7.14161e+06
P04275	VWF	3646.2	497120	309470	131850	235522	214799		20135			20135				6494.5	437890	222192	305043
P04406	GAPDH	3084.3	597360	2160400	493850	813674	934488	3893700	1221900		8197900	4.43783e+06	3.51969e+06	13354000	35999000	4819900	128780000	45738225	5.69029e+07
P04632	CAPNS1													1863000	2635700	27182	13834000	4.58997e+06	6.25904e+06
P04899	GNAI2		285770	2461600		1373685	1.53854e+06	73835	155430	115860	502420	211886	196534	5674700	30980000	95640	44129000	20219835	2.08484e+07
P05023	ATP1A1		22772	133280	28171	61407.7	62301.8	201790	44570		332050	192803	143951	4192600	33333000	1096600	55143000	23441300	2.56427e+07
P05120	SERPINB2		6180.8	3937.7	39156	16424.8	19717.7	7595.1	101790			54692.6	66605.9	25463000	88338000	2332600	181560000	74423400	8.01375e+07
P05198	EIF2S1			4712.8	17141	10926.9	8788.06	18692				18692		1362100	1956500	22584	2147300	1372121	959818
P05387	RPLP2			5167.7		5167.7		27342	112910		631500	257251	326921	1363700	13212000	129350	12577000	6.82051e+06	7.03649e+06
Q8NHW5	RPLP0P6;RPLP0		8356			8356								699510	6807600	35619	4298700	2.96036e+06	3.17584e+06
P05556	ITGB1	3232.1	267830	2007000		759354	1.08856e+06	53244	37544	11512	485010	146828	226111	3876600	36505000	628760	57519000	24632340	2.72609e+07
P05783	KRT18		16580	22729		19654.5	4348	514100	14092		26210	184801	285246	7893800	19710000	93782	35468000	1.57914e+07	1.53982e+07
P06213	INSR			3780.5	11184	7482.25	5235.07							11924	8642600	99151	17152000	6.47642e+06	8.18779e+06
P06396	GSN	7162.2	6673900	9081100	2661800	4.60599e+06	4.05101e+06	739690	1150100	25183	1793800	927193	741502	17153000	36669000	1621000	82517000	34490000	3.50822e+07
P06753	TPM3		75019	295750		185384	156080	444940	100000			272470	243909	1210300	2920900	31697	8331900	3.1237e+06	3.66915e+06
P06756	ITGAV		9526.7	60518	50931	40325.2	27099.6		16392		19283	17837.5		5916000	27994000	180180	37216000	17826545	1.76313e+07
P07195	LDHB		38017	425440		231728	273949	146510	114670		2612300	957827	1.4329e+06	11186000	26467000	447390	15519000	1.34048e+07	1.07689e+07
P07204	THBD				5370.5	5370.5								292200	2201300	132490	8520700	2.78667e+06	3.93653e+06
P07225	PROS1	124540	1814300	296910	328760	641128	787243		92431	2591.1	243210	112744	121589		450600			450600	#DIV/0!
P07602	PSAP	9523	324470			166996	222701		18409			18409		571710	1494500	25078	381390	618170	626614
P07737	PFN1			3334000		3334000		18230	46994		1855600	640275	1.0526e+06	1363700	29864000	455160	31270000	15738215	1.71364e+07
P07738	BPGM	11533	61183	21973		31563	26177.4	1234500	10464	6148.6	132010	345781	595345	9682800	56189000	681910	100380000	4.17334e+07	4.60465e+07
P07741	APRT		6515.8	52534		29524.9	32539.8		86488			86488		1443100	1006600	105780	6489300	2261195	2.87321e+06
P07814	EPRS	3314.8	10275	7188.4	18106	9721.05	6273.45	131670	16438	21392		56500	65146.2	1676100	7847700	181090	46016000	1.39302e+07	2.16464e+07
P07948	LYN	7096.3	5842.7	162020		58319.7	89809.3	45726	19930	6562.4	27995	25053.3	16372.5	2013100	10269000	139150	14588000	6.75231e+06	6.8303e+06
P08174	CD55	9149.2	56093	433320		166187	232531	251950	72520			162235	126876	16772000	20573000	42835	22668000	1.5014e+07	1.02748e+07
P08195	SLC3A2	19837		64866		42351.5	31840.3		18073			18073		17307000	56963000	1901300	78570000	38685325	3.52844e+07
P08238	HSP90AB1	19772	72167	252690		114876	122192	92661	47515	6229.5	298440	111211	129714	10634000	57330000	1316100	98893000	42043275	4.51325e+07
P08519	LPA	28186	452710			240448	300184	1077200	296530	1714.4	540460	478976	455601		287890	10127		149008	196408
P08648	ITGA5	28603	14773	35755		26377	10666.6		5273.7			5273.7		8045300	25045000	1463400	82285000	29209675	3.6752e+07
P08727	KRT19	5360.1	43642	33459		27487	19827.4	980190	61815	21929	54999	279733	467296	9636300	15685000	120720	56420000	20465505	2.4811e+07
P08842	STS	8804.2				8804.2					141110	141110		863530	506890	42373	8217600	2.4076e+06	3.8879e+06
P08865	RPSA	4090				4090					71200	71200		1647800	10600000	26807	7337800	4.9031e+06	4.92469e+06
P09132	SRP19									3616.9		3616.9		129250	628030	6566.9	1146600	477612	520708
P09211	GSTP1	9444.7	101610	125930	1818	59700.7	63295	22363	20858			21610.5	1064.2	7643500	96516000	1260000	60102000	41380375	4.52337e+07
P09497	CLTB		188780	34567		111674	109045		52321		53800	53060.5		421810	8909300	151670	7367400	4212545	4.57795e+06
P0C0L5	C4B	126810	7970700	10205000	1157200	4.86493e+06	4.97859e+06	1312900	1357700		4779300	2483300	1.98852e+06	1951500	6072700	341590	19524000	6.97245e+06	8.70879e+06
P0DJI8	SAA1	56918	11898000	1733800	4768600	4.61433e+06	5.23269e+06	233920	63598	30407	337660	166396	144858	73636	371880	59712	173620	169712	144011
P10412	HIST1H1E;HIST1H1C;HIST1H1D	13160	258540	1653500	5609.8	482702	789325	509300				509300		3344500	528620	124120		1.33241e+06	1.75422e+06
P10586	PTPRF	10975	195470	5204	9753.9	55350.7	93445.9	42642		6934.5	77355	42310.5	35211.4	2034800	34520000	274990	42106000	1.97339e+07	2.16875e+07
P10599	TXN	8156.7	818360	206820		344446	422271		152390		343770	248080		14296000	18148000	1289000	26190000	14980750	1.03861e+07
P10644	PRKAR1A								27322		372940	200131		1038200	2353200	15387	6482700	2.47237e+06	2.83963e+06
P10809	HSPD1		76742	1663200		869971	1.1218e+06	139620			673610	406615		1018400	660050	14088	2808100	1.12516e+06	1.19645e+06
P11171	EPB41	13820	206080	2857000		1.02563e+06	1.58892e+06	3558300	25933	4191.1	5861400	2.36246e+06	2.869e+06	27497000	1866100	695610	6593300	9.163e+06	1.24857e+07
P11216	PYGB			93939		93939			20643		32078	26360.5		1149700	3718700	28204	6090200	2746701	2.71197e+06
P11234	RALB			19058	6711.5	12884.8	8730.29	17512	7583.7		26372	17155.9	9399.21	3311800	5821300	7729	5053200	3.54851e+06	2.58346e+06
P11274	BCR			3995		3995			2393.6			2393.6		1318800	2867800	86574	19681000	5.98854e+06	9.19895e+06
P11279	LAMP1		73142	7716.7		40429.3	46262.7							636920	1501600	50145	3496200	1.42122e+06	1.50632e+06
P11465	PSG2		73121	6188		39654.5	47328.8							142680	2103800	18831	9413600	2.91973e+06	4.43333e+06
P11511	CYP19A1		128650	20691		74670.5	76338.5		39094			39094		10668000	47000000	31056	57122000	28705264	2.7627e+07
P11766	ADH5								21534			21534		468680	3326100	22850	1867400	1.42126e+06	1.49336e+06
P12268	IMPDH2			4178.2		4178.2			2502.9			2502.9		120850	1080500	49481	1950400	800308	899375
P12814	ACTN1		291740	2565200	57290	971410	1.38523e+06		157980			157980		335300	8130500	19365	8166600	4.16294e+06	4.60402e+06
P13224	GP1BB		2223700	5229400		3726550	2.12535e+06	213970	233160		10827000	3.75804e+06	6.1219e+06	1510000	3139200	20622	19490000	6.03996e+06	9.05669e+06
P13489	RNH1			87690	4914.7	46302.3	58531	12854	14780			13817	1361.89	6986300	20489000	285000	55578000	20834575	2.46393e+07
P13667	PDIA4		46513	134180		90346.5	61989.9	723620	15562	7297.6	99402	211470	343959	483010	3212400	23125	13974000	4.42313e+06	6.52098e+06
P13798	APEH								5412.6			5412.6		172120	2819800	74900	2673700	1435130	1.51622e+06
P13987	CD59	7197.6		241940		124569	165988	781450	75417		651820	502896	375838	9702300	4807200	1200500	41465000	14293750	1.84462e+07
P14060	HSD3B1	15583	9616.2			12599.6	4219.16			12609		12609		13294000	26346000	295090	153580000	4.83788e+07	7.09359e+07
P14770	GP9		336790	2657400		1497095	1.64092e+06	18589	1164700	1484.2	2858100	1.01072e+06	1.34653e+06	526050	2198500		5879100	2.86788e+06	2.73858e+06
P14868	DARS		79264	65143		72203.5	9985.05		71932	13787	171960	85893	80005.4	8530300	16824000	206810	29008000	1.36423e+07	1.22865e+07
P15328	FOLR1													833280	5796300	8392.8	8298900	3.73422e+06	3.97432e+06
P15374	UCHL3	28910		4244.2		16577.1	17441.4							1501900	2033600	5875.8	4957800	2.12479e+06	2.07461e+06
P15428	HPGD								3374.5	6807.4	93134	34438.6	50860.7	2468000	10978000	580230	10451000	6.11931e+06	5.36606e+06
P15529	CD46	17559	49069	55613		40747	20346.2							185240	18011000	397520	32231000	12706190	1.54665e+07
P15531	NME1;NME2;NME2P1	12009	32949			22479	14806.8	11582	80013			45797.5	48388	3569300	5710300	108650	5595300	3.74589e+06	2.61661e+06
P15880	RPS2													1422500	4252100	170700	11014000	4214825	4.84363e+06
P15924	DSP	1558.6	3353900			1.67773e+06	2.37046e+06	1438100	929680		844240	1.07067e+06	321056	132550	1006900	155420	1134800	607418	537748
P16435	POR	10281	7013.8	13000	59606	22475.2	24874.5		19134	96548		57841	54740	4764500	23157000		56182000	28034500	2.60535e+07
P17612	PRKACA;PRKACB							14849	11571			13210	2317.9	279950	3794400	15292	4130100	2.05494e+06	2.20928e+06
P17813	ENG	14499				14499		51447	13102			32274.5	27114	3219500	15767000	326420	62238000	20387730	2.86938e+07
P17858	PFKL	3008.7	2384.9			2696.8	441.093		29359	7654.3	116600	51204.4	57664.6	2919000	14210000	163460	42550000	14960615	1.93709e+07
P17987	TCP1	8634.6		83077		45855.8	52638.7	40909	15241			28075	18150	2036000	4463100	65816	40180000	11686229	1.90808e+07
P18206	VCL	18210	379260	4320900	56329	1.19367e+06	2.0911e+06	249570	488170		2333400	1.02371e+06	1.14048e+06	1416700	6818900	33722	10737000	4.75158e+06	4.94903e+06
P19338	NCL							34233	8160.3			21196.7	18436.2	168440	578020	58485	3077100	970511	1.42207e+06
P19634	SLC9A1									3191.9		3191.9		1411100	872800	22141	1171300	869335	606202
P19784	CSNK2A2							120910				120910		342200	3134500	17066	5323500	2.20432e+06	2.5064e+06
P19823	ITIH2	15005	1995100	647110	819220	869109	826463	755220	140200			447710	434885	18967	511420	25494	2266100	705495	1.06566e+06
P20340	RAB6A;RAB6B		3912	292260		148086	203893		40971			40971		3798500	10552000	11582	14790000	7.28802e+06	6.63467e+06
P20618	PSMB1										14511	14511		2073600	12737000	170220	11660000	6660205	6.4571e+06
P20810	CAST	7555.1				7555.1		287990	6840.3	15318		103383	159931	2884500	22460000	4578.8	21346000	1.16738e+07	1.18788e+07
P21128	ENDOU	19798	4300.4	18568		14222.1	8614.45		8627.7	5076.1		6851.9	2511.36	3671500	17045000	114890	47124000	1.69888e+07	2.13714e+07
P21281	ATP6V1B2			23103		23103								597980	1097100	52700	4382400	1532545	1.94719e+06
P21291	CSRP1	2617.9	230000	189240		140619	121238	6516.3	31928		48455	28966.4	21125.6	7392700	23253000	65543	34123000	1.62086e+07	1.53717e+07
P21399	ACO1								2603.7			2603.7		296400	7825800	6029.1	8238800	4.09176e+06	4.55481e+06
P21589	NT5E	35095	38227	50254	5229.1	32201.3	19131.8	43493	33052	8058.7		28201.2	18208.4	802500	13190000	392290	56708000	1.77732e+07	2.66272e+07
P21796	VDAC1		191960	270880		231420	55804.9	32791	50626			41708.5	12611.2	508950	1002800	12240	1735300	814822	734917
P21964	COMT	11603				11603		45828			77941	61884.5		159710	5469300	48562	1898700	1894068	2.52957e+06
P21980	TGM2	56947	141430	162810		120396	55978.4	29892	157160	5822	217570	102611	101402	79809000	410180000	12080000	370430000	218124750	2.01385e+08
P22059	OSBP			10449		10449								521290	13829000	273570	21247000	8967715	1.03496e+07
P22234	PAICS	15775		8533.8		12154.4	5120.3		2953.3			2953.3		3331200	271970	25083	5543600	2.29296e+06	2.63769e+06
P22314	UBA1			10423	14848	12635.5	3128.95	86619			65595	76107		2997400	13064000	407240	28281000	11187410	1.26359e+07
P22626	HNRNPA2B1		8469.9		19209	13839.5	7593.69	229600				229600		2231900	12863000	147830	14568000	7.45268e+06	7.31475e+06
P23229	ITGA6		52023	249560	23362	108315	123158	12798	33815	3699	405710	114006	194878	306270	1595900		633170	845113	670430
P23284	PPIB			150020	29133	89576.5	85480	138450	5390.3	5557.5	17262	41664.9	64762.3	3837500	28399000	216170	60173000	2.31564e+07	2.76718e+07
P23396	RPS3		113320			113320		51304	17084			34194	24197.2	1828900	12353000	161320	16360000	7675805	7.91507e+06
P23526	AHCY	2255.5		45325		23790.2	30454.7		34253			34253		11708000	41447000	923380	65493000	29892845	2.92734e+07
P23528	CFL1	18948	225930	161530		135469	105923		1134200		376650	755425		1688600	36643000	1070000	23022000	15605900	1.73449e+07
P25398	RPS12													435420	2815600	181250	4703300	2.03389e+06	2.13886e+06
P25685	DNAJB1													393920	2644700	46969	6620600	2.42655e+06	3.02388e+06
P25705	ATP5A1		189240	3302000		1745620	2.20105e+06	1169600	133400		2777700	1.36023e+06	1.33242e+06	119950	343420	47824	4075800	1.14675e+06	1.95675e+06
P25786	PSMA1			3619.2		3619.2		69290	17192	9045	54581	37527	29008.4	2721600	11474000	254920	6938500	5347255	4.92933e+06
P25787	PSMA2	3295.7		50828		27061.8	33610.4			6995.3		6995.3		195890	4638400	38506	5960300	2708274	3.04088e+06
P25788	PSMA3		3829.2			3829.2		65551	19139			42345	32818.2	872490	8066000	36088	6366400	3.83524e+06	3.97985e+06
P25815	S100P			6611.6		6611.6								17001000	38527000	4278500	392500000	113076625	1.86818e+08
P27348	YWHAQ			316350		316350			42903			42903		539810	2857500	77421	2990800	1.61638e+06	1.52281e+06
P27487	DPP4	14353		27140		20746.5	9041.77	51177				51177		208740	5166200	44981	7397900	3.20446e+06	3.66924e+06
P27797	CALR	15046	17448	574920		202471	322552	358630	10446	4025.9		124367	202903	4952400	12634000	75438	58925000	1.91467e+07	2.7018e+07
P27824	CANX		402950	1696500	16389	705280	879912	427820	160100	1943.5	951070	385233	416165	8792400	54893000	433240	123160000	46819660	5.62459e+07
P27918	CFP	9489.3	282090	20344		103974	154348	58555	1192100	4437.5	940600	548923	606634		4351700		7943100	6147400	2.5395e+06
P28066	PSMA5			44196		44196		26914	64908		140970	77597.3	58077.2	1968200	10194000	44847	14037000	6.56101e+06	6.64939e+06
P28074	PSMB5										173830	173830		754750	3675000	78857	2407200	1.72895e+06	1.62471e+06
P29144	TPP2							20628	13530	4565.7	49835	22139.7	19598.4	339390	3601700	73730	2552300	1641780	1.71516e+06
P29401	TKT		4324.4		6016.3	5170.35	1196.35	9997			12410	11203.5		3266500	60037000	862640	42648000	26703535	2.93393e+07
P29474	NOS3	8345.5	3054.5	29256	28837	17373.2	13652.2	10492	157550	7150.9	68967	61040	70323.4	2277300	18733000	179710	44678000	1.6467e+07	2.05558e+07
P29966	MARCKS			14421		14421			25199	5259.8		15229.4	14099.1	1974600	22165000	1334300	34881000	15088725	1.63602e+07
P29992	GNA11	22577	18413			20495	2944.39							1455800	5289600	138130	9607800	4.12283e+06	4.25978e+06
P30041	PRDX6		136670	621030	7355.7	255019	323502	14104	47658	2936.7		21566.2	23275.8	14606000	43476000	1442100	110920000	42611025	4.88058e+07
P30043	BLVRB			3514		3514				3842.8	1039200	521521		3551400	3111800	489510	4257300	2.8525e+06	1.64447e+06
P30044	PRDX5			6892.2		6892.2		24508	23051			23779.5	1030.25	4869200	18177000	92445	24755000	1.19734e+07	1.14525e+07
P30101	PDIA3		35082	207600	110770	117817	86474.6	453940	243790		1720600	806110	798912	14285000	89976000	224310	153870000	6.45888e+07	7.13884e+07
P30153	PPP2R1A			42030		42030		60387	13231	3456.1		25691.4	30442.2	589890	8320900	68380	15050000	6.00729e+06	7.11201e+06
P31150	GDI1			6877.5		6877.5			8586.1			8586.1		1319000	6657000	41766	4002800	3.00514e+06	2.94143e+06
P31689	DNAJA1			9525.9		9525.9			4218			4218		89331	1473300	15814	4131300	1.42744e+06	1.92321e+06
P31939	ATIC			42071		42071		691380	82769		10679	261609	373934	2736000	15602000	281750	37822000	1.41104e+07	1.71763e+07
P31943	HNRNPH1				39401	39401			9906.5		32744	21325.2		730680	3383800	77806	12018000	4.05257e+06	5.49936e+06
P31946	YWHAB	5057		126050		65553.5	85555	11103	24520			17811.5	9487.25	4266700	18542000	193720	21036000	11009605	1.03234e+07
P31948	STIP1	2459.2	8702.4		29821	13660.9	14339	403340	24699		1353300	593780	684467	4856700	11267000	184190	16620000	8.23197e+06	7.20485e+06
P31949	S100A11	4695.2	14414	126150		48419.7	67491.6	76498	40300			58399	25595.9	126240	59135000	299140	28089000	21912345	2.80799e+07
P32119	PRDX2			634460		634460		1063100	108090		1946000	1.03906e+06	919191	30016000	14358000	1619500	14273000	15066625	1.16253e+07
P32320	CDA		10371			10371		84882	5353			45117.5	56235.5	887460	3120200	46094	12340000	4.09844e+06	5.64542e+06
P33176	KIF5B	18160	11545	4222.8		11309.3	6971.59	27342	14696		212720	84919.3	110859	6552200	25777000	62565	45764000	1.95389e+07	2.06127e+07
P34932	HSPA4	15029	77526	47502		46685.7	31256.5			4189.3		4189.3		2534800	5826200	49645	14293000	5.67591e+06	6.21284e+06
P35080	PFN2								31185			31185		523440	3007100	116890	6692400	2.58496e+06	3.02162e+06
P35237	SERPINB6													898470	4092200	28524	9070200	3.52235e+06	4.09043e+06
P35241	RDX		20892	36830		28861	11269.9		1719			1719		1183400	6404600	206980	20664000	7114745	9.43371e+06
P35268	RPL22	2522.1	7083.1			4802.6	3225.11							1676500	4295900	58022	4935900	2.74158e+06	2.27793e+06
P35606	COPB2	10456	929140	437540		459045	459719			3864.3		3864.3		2825000	6667500	112570	36586000	1.15478e+07	1.69074e+07
P35613	BSG		72146	430130	41005	181094	216233	531080	31017		729170	430422	359796	12021000	19481000	456050	30122000	1.552e+07	1.2491e+07
P35998	PSMC2	11282	70258	43911	47662	43278.2	24298.7	71219			19243	45231		1920300	10216000	285020	35553000	11993580	1.62969e+07
P36578	RPL4				881.88	881.88		22669	9801			16235	9099.05	274800	9435900	83709	12757000	5.63785e+06	6.44769e+06
P36871	PGM1	2454.6		64028		33241.3	43539	14359	11428		56924	27570.3	25463.2	4821100	42875000	338470	46213000	2.35619e+07	2.43353e+07
P39656	DDOST			177090		177090		42590	9960.3			26275.2	23072.7	295030	3506600	65749	8645400	3.12819e+06	3.99951e+06
P40123	CAP2													408930	5355500	111650	4372000	2562020	2.6907e+06
P40227	CCT6A	10171		2182.5		6176.75	5648.72	114180	15906	9246.1		46444	58755.5	1967000	9278400	493450	13595000	6.33346e+06	6.17992e+06
P40925	MDH1	7141.1	29416	51052		29203	21956.2	360970	33020		176380	190123	164406	4536900	25367000	541860	25387000	13958190	1.32858e+07
P41091	EIF2S3;EIF2S3L							41139	8136.1		121780	57018.4	58462.4	1832200	11823000	111590	8744000	5.6277e+06	5.56556e+06
P41217	CD200		16591			16591		307210	456420			381815	105507	488760	10334000	108440	10224000	5288800	5.76445e+06
P41252	IARS		5264.4	9918.8		7591.6	3291.16		7346.8			7346.8		598680	1650500	6722.9	10311000	3.14173e+06	4.82761e+06
P42025	ACTR1B													166980	452520	7837	973610	400237	424216
P43490	NAMPT							25859	7064			16461.5	13290.1	389800	4181700	59842	3410700	2.01051e+06	2.09017e+06
P46379	BAG6	35752	90540	6935.4	11884	36277.8	38300.1		4346.9	3448.8	25496	11097.2	12477.8	633350	4694600	237520	10807000	4.09312e+06	4.90828e+06
P46459	NSF	6674.2		35786		21230.1	20585.2	26738	5109.5	1527.9		11125.1	13639.2	801360	1690100	46298	9253800	2.94789e+06	4.25728e+06
P46777	RPL5							38001	4015.7			21008.3	24031.2	388560	2861000	23244	3170100	1610726	1.63387e+06
P46781	RPS9													1812600	4276800	184390	15676000	5.48745e+06	6.9976e+06
P46782	RPS5													142280	1368800	58759	6803800	2.09341e+06	3.19685e+06
P47755	CAPZA2		3343.7			3343.7		58921	33855		75183	55986.3	20819.7	1479000	13739000	288980	16523000	8007495	8.31787e+06
P47897	QARS	17628	5915.5	50658		24733.8	23202.2	241570	5833.1			123702	166691	1708100	12774000	244640	34796000	12380685	1.59561e+07
P48556	PSMD8													1179100	1470000	30411	2802000	1.37038e+06	1.13894e+06
P48637	GSS			16201		16201		5969.3	9489.2	4003.8		6487.43	2779.16	1235700	6911500	54516	3419200	2905229	3.01265e+06
P48643	CCT5	3359.1			13058	8208.55	6858.16	29820				29820		280440	9741300	101680	21792000	7978855	1.02506e+07
P49257	LMAN1			113480		113480		54900			499520	277210		96058	3101800	16239	26641000	7.46377e+06	1.28652e+07
P49327	FASN		15905	26102		21003.5	7210.37	172170	27983			100076	101956	2847800	10356000	243180	41627000	13768495	1.90608e+07
P49366	DHPS													628650	1638700	66972	1505800	960030	745167
P49368	CCT3	3824.6	22031	177670	36972	60124.4	79527.3	144860	7656.9	2995.2		51837.4	80593.7	7978200	21078000	420250	27445000	1.42304e+07	1.22655e+07
P49458	SRP9													218110	522770	28359	806480	393930	342224
P49588	AARS	23812	16704	16685		19067	4109.3	29367	24283		13402	22350.7	8156.02	1770000	4066900	74481	7938900	3.46257e+06	3.40327e+06
P49841	GSK3B	8648.5		4230.2		6439.35	3124.21							1888900	4613100	103690	4895200	2.87522e+06	2.29163e+06
P49961	ENTPD1	8342.1	57975	40295		35537.4	25156.2	25120	11585	4193.6		13632.9	10612.4	1938200	23442000	340290	47973000	1.84234e+07	2.23392e+07
P50148	GNAQ		11347	644070		327708	447403		34218			34218		790540	13603000	25231	8476100	5.72372e+06	6.49276e+06
P50395	GDI2	8454.1		75577	27043	37024.7	34656.8		32826			32826		2824000	9364900	271110	20425000	8.22125e+06	8.99212e+06
P50453	SERPINB9	10433	84846	20685	16122	33021.5	34803.3	11839	65975			38907	38279.9	7664100	27115000	837610	130320000	4.14842e+07	6.02611e+07
P50502	ST13;ST13P4;ST13P5													3205700	5990000	461980	16247000	6476170	6.89376e+06
P50990	CCT8		175630	45067	7097.1	75931.4	88404.1	49460	44863		188120	94147.7	81414.9	3921600	20698000	225100	19638000	11120675	1.05643e+07
P51148	RAB5C		10411	151880		81145.5	100034							1998200	2509800	58662	9225300	3.44799e+06	3.99362e+06
P51149	RAB7A		17399	423260	3259.4	147973	238511	46768	73748			60258	19077.7	662540	12852000	81005	21596000	8.79789e+06	1.03665e+07
P51572	BCAP31			70271		70271		35668	13661			24664.5	15561.3	277490	1432400	24886	9928500	2915819	4.7151e+06
P51665	PSMD7		17391			17391				5328.8		5328.8		530240	1553400	19552	10841000	3236048	5.10992e+06
P51692	STAT5B			16415		16415		33488	18711	6189.4		19462.8	13664.8	4061400	22580000	33687	37824000	1.61248e+07	1.74831e+07
P51858	HDGF	2813	10033			6423	5105.31		18144			18144		899710	13571000	300330	25809000	10145010	1.21036e+07
P52209	PGD		3379.4	68327		35853.2	45924.9		15168	3727.7		9447.85	8089.51	2055800	2943800	141810	11821000	4.2406e+06	5.18709e+06
P52565	ARHGDIA			5907.8		5907.8			10456	4558.1		7507.05	4170.45	2902000	20515000	433050	29374000	1.3306e+07	1.39536e+07
P52594	AGFG1													24426	127610	130910	6528600	1.70289e+06	3.21752e+06
P52597	HNRNPF													332570	1884300	20527	1699900	984324	944403
P52788	SMS	14994				14994		59797				59797		1267700	1901700	19630	2090800	1.31996e+06	935629
P52888	THOP1	9437.6		71097		40267.3	43599.8		3744.2			3744.2		745780	4376800	8529.7	4665000	2.44903e+06	2.41412e+06
P52907	CAPZA1	9451	75630	395900		160327	206678	151880	72836	20335	21403	66613.5	61899.9	4707100	19903000	598470	28227000	1.33589e+07	1.29302e+07
P52943	CRIP2	4764.1		30657	32483	22634.7	15503.3	88743	44284			66513.5	31437.3	7729800	23108000	994570	53490000	2.13306e+07	2.33518e+07
P53367	ARFIP1							50661	6514.7			28587.8	31216.1	408990	2025100	28560	3192600	1.41381e+06	1.46815e+06
P53618	COPB1	8243.6	7149000			3.57862e+06	5.04928e+06	28666	5546.2	8606.5		14272.9	12558.4	1468800	6384900	27246	36164000	1.10112e+07	1.69879e+07
P54136	RARS	2375.2		75657	9323.7	29118.6	40452.9	175280	5754.5	14650		65228.2	95411.4	2086400	11250000	146100	39480000	13240625	1.81508e+07
P54709	ATP1B3		7925.6	139430		73677.8	92987.7							451080	12504000	553150	15317000	7.20631e+06	7.82616e+06
P54727	RAD23B	4943.6				4943.6					105040	105040		5959100	16030000	137840	26068000	12048735	1.14214e+07
P55010	EIF5		51383	24913		38148	18717.1							1049800	2961700	143570	4890900	2.26149e+06	2.11012e+06
P55060	CSE1L			11077		11077		4294.9				4294.9		240400	7516300	51630	12843000	5.16283e+06	6.18812e+06
P55786	NPEPPS;NPEPPSL1		5102.3	44271	2742	17371.8	23325.3		28198			28198		928990	9582000	13906	6507800	4258174	4.5644e+06
P55884	EIF3B	34083	27586	52088		37919	12693.4	90094	15486			52790	52755.8	1641700	22346000	188170	21281000	1.13642e+07	1.20882e+07
P56192	MARS		2996.4			2996.4								65852	499840	28577	4942000	1.38407e+06	2.38158e+06
P59666	DEFA3;DEFA1		473490	4756900		2615195	3.02883e+06	9735500	299090	362720	1266300	2.9159e+06	4.56781e+06			1609200		1609200	#DIV/0!
P60174	TPI1		68491	135420	9939	71283.3	62787.1	48885	10566			29725.5	27095.6	4414900	57342000	1274600	62847000	31469625	3.31543e+07
P60660	MYL6		2247100	7686900	261680	3398560	3.8442e+06	19940	1099500	3185	4216400	1.33476e+06	1.98839e+06	14140000	41265000	1264000	45182000	25462750	2.12316e+07
P60842	EIF4A1		74518	40382		57450	24137.8	48332	11605	704.66		20213.9	24953.5	7741500	15593000	405320	35865000	14901205	1.529e+07
P60900	PSMA6		10342	25207		17774.5	10511.1	6578.5	17195			11886.8	7507	3940800	10321000	13062	5024000	4.82472e+06	4.24979e+06
P60953	CDC42	5697.1	15992			10844.5	7279.59							4553700	17235000	89855	11730000	8.40214e+06	7.59383e+06
P60981	DSTN		39870	5067.8	5574	16837.3	19948.5							1607600	5082100	140740	16428000	5814610	7.37275e+06
P61019	RAB2A;RAB2B			14357	19691	17024	3771.71	138370	5252			71811	94128.6	952670	9337200	19560	23284000	8.39836e+06	1.0772e+07
P61020	RAB5B							26039	10192			18115.5	11205.5	638060	2432500	16786	857030	986094	1.02785e+06
P61026	RAB10		9723.2	152470		81096.6	100937				8993.2	8993.2		139690	607400	24179	7672700	2.11099e+06	3.71637e+06
P61158	ACTR3	2754.7	6027	200310	2672.8	52941.1	98258.3		35351			35351		1129100	8947800		15227000	8.43463e+06	7.06295e+06
P61163	ACTR1A		118090	94465		106278	16705.4	106870	19296		50908	59024.7	44347.6	1548800	11362000	238180	16149000	7324495	7.69736e+06
P61224	RAP1B		617570	3999500		2308535	2.39139e+06		114720		8701400	4408060		1188100	15552000	461510	33219000	1.26052e+07	1.53995e+07
P61978	HNRNPK			65437		65437			13214		7467.6	10340.8		1086200	12218000	81132	15603000	7247083	7.82813e+06
P61981	YWHAG	4405.7	55555	16178		25379.6	26787.4	38742	35551	19684		31325.7	10207.4	1929400	16381000	471490	19626000	9.60197e+06	9.80936e+06
P62140	PPP1CB		12419	40439		26429	19813.1	35603	29479			32541	4330.32	2117100	20614000	219150	23276000	1.15566e+07	1.20696e+07
P62158	CALM1;CALML3	30311			21928	26119.5	5927.68	544780	112430	14209	245920	229335	230743	9792000	41449000	2140700	913170	1.35737e+07	1.89942e+07
P62195	PSMC5	4595.1				4595.1		47005			22359	34682		1709300	6695800	162090	14478000	5.7613e+06	6.44526e+06
P62269	RPS18			45067		45067								2683700	6394200	42413	11201000	5.08033e+06	4.84126e+06
P62333	PSMC6	4691.5	18107	119240		47346.2	62622.2				7241.8	7241.8		846280	6490700	150020	19970000	6864250	9.18689e+06
P62495	ETF1				20408	20408								402090	959630	54278	3954300	1.34257e+06	1.78063e+06
P62701	RPS4X			4399.9		4399.9								3014800	6277300	6376.7	7979700	4.31954e+06	3.5372e+06
P62820	RAB1A			389500	25071	207286	257690	522410	34898		787110	448139	381566	5596300	29009000	527650	39534000	1.86667e+07	1.86393e+07
P62826	RAN			117030		117030		88403	39896	1470.1	777470	226810	368826	2497300	21321000	81491	9084000	8.24595e+06	9.51078e+06
P62857	RPS28													54228	2413900	15625	4506300	1.74751e+06	2.15419e+06
P62879	GNB2;GNB4	2473.1		505590		254032	355757	8832	1567300		18472	531535	897012	7903900	37649000	416310	35073000	2.02606e+07	1.88701e+07
P62906	RPL10A		12489			12489				1817.9		1817.9		307970	3203600	10017	3828100	1.83742e+06	1.95856e+06
P62937	PPIA			1305600		1305600			172070	5593.9	7336.8	61666.9	95615.9	7810100	18627000	360790	19694000	1.1623e+07	9.22989e+06
P62979	RPS27A;UBA52;UBB;UBC		362840	409140		385990	32739		60851	455390	786880	434374	363470	14590000	18819000	873620	7006800	10322355	7.9724e+06
P63000	RAC1;RAC3		57390	124150	4369.1	61969.7	60021.6	10797	57963		348950	139237	183142	4503600	21992000	202500	47664000	18590525	2.15515e+07
P63010	AP2B1	7694.3	11358	74747	42453	34063.1	31285.8	922300	114510	2776.5	140460	295012	422437	4989500	28979000	288180	35778000	17508670	1.74987e+07
P63096	GNAI1		33003			33003					20908	20908		868490	2287300	201560	5885300	2.31066e+06	2.53685e+06
P63104	YWHAZ	10533	177610	3142000	5586.5	833932	1.54079e+06		681850		2214900	1448375		20453000	87200000	5153900	92284000	51272725	4.49054e+07
P63167	DYNLL1		57095	42637		49866	10223.3							3759900	10448000	5177.1	24902000	9.77877e+06	1.09683e+07
P63208	SKP1	2000.2		21529		11764.6	13808.9	67214				67214		1176800	1069900	51264	3396200	1423541	1.40955e+06
P63244	GNB2L1			5289.8		5289.8		13015	3285.7	3698.6		6666.43	5501.89	1961200	16841000	310710	21543000	1.0164e+07	1.06213e+07
P67936	TPM4	2440.4	87707	2432500	14389	634259	1.19942e+06	27406	587800		2295600	970269	1.18148e+06	11079000	21319000	925270	29811000	1.57836e+07	1.25208e+07
P68036	UBE2L3													423960	970980	33748	10583000	3002922	5.06798e+06
Q5VTE0	EEF1A1P5;EEF1A1	22960	514700	156540		231400	254274	290720	99515		1174700	521645	573586	85343000	154080000	1473100	163400000	101074025	7.4971e+07
P68366	TUBA4A	2993.5	33106	3415200		1.15043e+06	1.9614e+06	144150	104240			124195	28220.6	3446900	24225000	149480	36074000	15973845	1.71215e+07
P78371	CCT2	4930.4		29044		16987.2	17050.9		17494			17494		385620	14154000	230550	29520000	1.10725e+07	1.39232e+07
P80365	HSD11B2	11448	73819			42633.5	44103	9211.7		3167.8		6189.75	4273.68	6383500	31541000	105020	39711000	19435130	1.9163e+07
P80723	BASP1	2068.4	18408	2690.7	17879	10261.5	9107.43		5989.5			5989.5		8321000	34524000	2238100	80975000	31514525	3.58257e+07
P98082	DAB2		33838	10317		22077.5	16631.9	26926				26926		1072600	15927000	157800	26960000	11029350	1.28465e+07
Q00013	MPP1		46588	128810		87699	58139.7	912230	21792			467011	629635	4029400	16249000	53990	20320000	1.01631e+07	9.66121e+06
Q00341	HDLBP													648040	7053800	55656	19508000	6816374	9.03492e+06
Q00577	PURA													296750	3451900	33558	7177200	2739852	3.34115e+06
Q00653	NFKB2		1672.8			1672.8								123560	382260	3074.8	254760	190914	163819
Q00765	REEP5	9573.1				9573.1		106060				106060		2915900	6610400	180920	21842000	7887305	9.66898e+06
Q01518	CAP1	6260.2	65679	97187		56375.4	46171.8	5752.5	160210	4335.6	165000	83824.5	90990.7	5792000	50062000	449890	88031000	3.60837e+07	4.11553e+07
Q01650	SLC7A5	4808.4				4808.4								1857600	5157100	117320	4604800	2934205	2.36827e+06
Q01844	EWSR1	13455		12395		12925	749.533				119860	119860		410260	2258500	17213	2529100	1.30377e+06	1.27365e+06
Q02413	DSG1		1020700	40298	79804	380267	554983	599610	133200		564820	432543	259822	138380	65104	78858	142570	106228	39978.3
Q02790	FKBP4	3630.1		34595		19112.5	21895.5		10873			10873		2012500	5827900	152780	17656000	6412295	7.85922e+06
Q04721	NOTCH2		18145			18145		74084				74084		210860	1207600	39198	1174100	657940	619481
Q04917	YWHAH	10750	57485	147940	29062	61309.2	60870.4	113010			213440	163225			1930100	43141	2057800	1.34368e+06	1.12811e+06
Q06210	GFPT1		21021	20986	8109.5	16705.5	7444.37	40615	7407		34497	27506.3	17673.3	18627000	40619000	667660	92726000	38159915	3.98778e+07
Q07020	RPL18								13606			13606		603920	5395600	94976	3457800	2388074	2.49206e+06
Q07954	LRP1							400370	11797			206084	274763	388360	10972000	33119	3995400	3.84722e+06	5.07594e+06
Q10567	AP1B1		1496.5			1496.5								22299	8434300	74498	8363100	4.22355e+06	4.82118e+06
Q12792	TWF1													559060	2955600	33481	8159200	2.92684e+06	3.71288e+06
Q12802	AKAP13	11203			16160	13681.5	3505.13	1605400				1605400		103610	4238000	12427	8286900	3.16023e+06	3.94529e+06
Q12904	AIMP1		15551	4439.6		9995.3	7856.95		7977.4			7977.4		2124400	9633400	126380	16921000	7201295	7.66414e+06
Q12955	ANK3	5059.6	9237.3	172090	4561.1	47737	82928.5							1061100	7984400	103420	14269000	5854480	6.61795e+06
Q13126	MTAP		17972			17972			4947.2			4947.2		498040	1741300	20066	8343100	2.65063e+06	3.8637e+06
Q13131	PRKAA1			3164.7		3164.7								10294000	457940	39375	2050500	3.21045e+06	4.80119e+06
Q13153	PAK1										31495	31495		726820	8098800	76245	13847000	5.68722e+06	6.54437e+06
Q13177	PAK2	35926				35926								908390	2629900	95945	4460600	2.02371e+06	1.93788e+06
Q13200	PSMD2		25486	125070		75278	70416.5		13488			13488		7243900	10756000	100190	20079000	9.54477e+06	8.30524e+06
Q13201	MMRN1	15697	547560	2917700	59493	885112	1.37633e+06	20712	36212		455860	170928	246880	89215			2714200	1.40171e+06	1.85614e+06
Q13347	EIF3I								7488.7	18661		13074.9	7900.01	2041600	15175000	69792	13961000	7811848	7.8584e+06
Q13404	UBE2V1;UBE2V2			76592		76592				12687		12687		1051200	2489300	35640	6312200	2472085	2.75088e+06
Q13439	GOLGA4	7021.6	777420	661580	10914	364234	412946	29783	42997	6214.3	15870	23716.1	16087.6	1833100	11330000	51937	29661000	1.0719e+07	1.35637e+07
Q13492	PICALM		4649.8			4649.8								2248300	5554100	43450	12397000	5.06071e+06	5.38972e+06
Q13501	SQSTM1			22052		22052					8977.9	8977.9		500600	565020	29921	4609100	1.42616e+06	2.13532e+06
Q13555	CAMK2G;CAMK2B;CAMK2A;CAMK2D		11450			11450								386050	2365000	87710	13515000	4088440	6.36511e+06
Q13561	DCTN2		14204			14204			2348.5	1763.6	177910	60674	101530	2791500	17801000	95551	33391000	1.35198e+07	1.53677e+07
Q13596	SNX1	4235.2		10235		7235.1	4242.5							232680	3026600	17528	2623300	1475027	1.56989e+06
Q13630	TSTA3								4270.1			4270.1		443910	816580	8841	1622100	722858	684362
Q13641	TPBG			16973		16973								728030	5015500	203480	38337000	1.1071e+07	1.83047e+07
Q13642	FHL1	4272.8	22026	133240		53179.6	69900.2		30363			30363		5685300	39986000	266370	22068000	1.70014e+07	1.79079e+07
Q13838	DDX39B;DDX39A	10502		25951		18226.5	10924.1		31948		262300	147124		361640	10705000	5774.2	19043000	7.52885e+06	9.14019e+06
Q13938	CAPS	16228	112520	24571		51106.3	53349.1			30397		30397		1825600	10008000	44638	15495000	6.84331e+06	7.21726e+06
Q14008	CKAP5		11395			11395		5168.4	3995			4581.7	829.719	744130	3916400	25487	6565700	2.81293e+06	3.01942e+06
Q14152	EIF3A			527370	28140	277755	353009		17757	5504.5		11630.8	8663.83	4433800	29861000	152850	79190000	2.84094e+07	3.63044e+07
Q14376	GALE				7818.8	7818.8					97934	97934		393590	5888500	126280	4647500	2.76397e+06	2.93749e+06
Q14677	CLINT1													121570	593780	16346	306270	259492	253034
Q14697	GANAB	20189	13416	157280		63628.3	81175.4	113560	27252	2603.1	341810	121306	154508	9823800	17117000	30209	39365000	1.6584e+07	1.67231e+07
Q14974	KPNB1			55553		55553			17326			17326		2358800	7756900	53085	5577800	3.93665e+06	3.40878e+06
Q14C86	GAPVD1	2241	17121		45579	21647	22020.7	32861	56283			44572	16561.9	561920	6561800	57495	19508000	6.6723e+06	9.0528e+06
Q15008	PSMD6	3045.4	96619	39241		46301.8	47184.7		24296			24296		1050300	11287000	19904	18825000	7795551	8.94051e+06
Q15019	SEPT2	9599.3		144000	21883	58494.1	74304.6		68791	11566		40178.5	40464.2	3400900	9999300	200800	53035000	16659000	2.45914e+07
Q15056	EIF4H	6381			15755	11068	6628.42							753030	9936200	79624	10443000	5.30296e+06	5.65308e+06
Q15149	PLEC	17857		7787.6		12822.3	7120.14		1739.6		32299	17019.3		423010	388270	71235	6265600	1.78703e+06	2.98991e+06
Q15365	PCBP1	13884	39157	27985		27008.7	12664.8		33934		27211	30572.5		8125600	32806000	479000	53590000	23750150	2.42081e+07
Q15436	SEC23A			4321.7		4321.7			12536			12536		881900	3943000	28349	9107300	3.49014e+06	4.10465e+06
Q15746	MYLK		32636	3882.7		18259.3	20331.7		94913			94913		11471000	3926100	9479	6106000	5.37814e+06	4.78134e+06
Q15847	ADIRF	2721.6	49726			26223.8	33237.1							249050	1166400	57920	651930	531325	490461
Q15907	RAB11B;RAB11A			215390		215390			125130			125130		5232400	26547000	106540	29344000	15307485	1.47866e+07
Q15942	ZYX			446920		446920		20068	6121.3		13972	13387.1	6991.72	1180400	739530	44792	5828600	1.94833e+06	2.62874e+06
Q16555	DPYSL2		42696			42696			18182			18182		331870	3325600	13826	1043100	1178599	1.49461e+06
Q16557	PSG3	3511.7				3511.7			51706			51706		322570	3131300	21729	12683000	4.03965e+06	5.92995e+06
Q16851	UGP2	16842	59321	123220	9284	52166.8	52238.3	72966	8079.6			40522.8	45881.6	8313600	22540000	484270	89879000	3.03042e+07	4.07523e+07
Q16881	TXNRD1			36219	16562	26390.5	13899.6	43738	6607.4			25172.7	26255.3	1413300	16027000	47951	17244000	8.68306e+06	9.21299e+06
Q2M2I8	AAK1	10821	26906			18863.5	11373.8	216280				216280		1785500	4343900	61130	8147100	3.58441e+06	3.514e+06
Q3KQU3	MAP7D1	9953.6	10316			10134.8	256.255							444370	700240	37471	1422400	651120	582121
Q53EL6	PDCD4		12858	4171.7	11471	9500.23	4666.46	8506.9	27219		8485	14737	10809.8	3609800	8569800	336720	28086000	10150580	1.24267e+07
Q53GA4	PHLDA2													291350	5553300	37686	3466300	2337159	2.6515e+06
Q53LP3	SOWAHC				9919.7	9919.7		21266		35874		28570	10329.4	9069.7	1747500	80116	6866900	2.1759e+06	3.22885e+06
Q53SF7	COBLL1	7730.4	43992	3313.9		18345.4	22320.1	22780	7294.3	1876.3	52063	21003.4	22521.4	7065000	28356000	900140	98568000	33722285	4.4802e+07
Q5JWF2	GNAS								6819.8			6819.8		127450	1975500	85071	3464400	1.41311e+06	1.62693e+06
Q5T1M5	FKBP15										11710	11710		88455	1390100	42307	2681600	1.05062e+06	1.25403e+06
Q5T447	HECTD3							65196				65196		149560	580410	15403	930880	419063	417757
Q5VYK3	ECM29		29658			29658			21223			21223		77979	4525900	45369	6960100	2902337	3.42737e+06
Q5W0V3	FAM160B1								5049.1			5049.1		62982	863410	39617	2495100	865277	1.15206e+06
Q687X5	STEAP4								4178			4178		379140	8272800	217040	18551000	6854995	8.65652e+06
Q68EM7	ARHGAP17			18017		18017		156680			24901	90790.5		694670	16061000	244630	33036000	12509075	1.55346e+07
Q6PIU2	NCEH1													120560	266330	8346.6	1700000	523809	791208
Q6XQN6	NAPRT							6483.9				6483.9		951390	2511000	32787	11560000	3.76379e+06	5.29718e+06
Q6ZMI0	PPP1R21			8547.6		8547.6					78311	78311		591110	2516200	32210	4087200	1806680	1.85567e+06
Q6ZN17	LIN28B													631990	722210	7543.7	4851100	1.55321e+06	2.22144e+06
Q6ZV89	SH2D5	4032.7				4032.7		279630	8077.5			143854	192017	31531	1831100	56445	11841000	3440019	5.66367e+06
Q70J99	UNC13D	1768.2	16126	14797		10897.1	7933.71	6262.9			61951	34106.9		234500	2165600	31948	7228800	2415212	3.35004e+06
Q7KZF4	SND1		12070	55885		33977.5	30981.9	17881		10052		13966.5	5535.94	951280	3414500	61298	12394000	4.20527e+06	5.64038e+06
Q7L576	CYFIP1	2425.1	13023	18956		11468	8374.43		11092			11092		460660	4760600	20997	5973300	2.80389e+06	3.00605e+06
Q7Z3U7	MON2	11775	5344.1	95792		37637	50466.2	65990	10061		45194	40415	28269.1	38623	391970	31262	4999500	1.36534e+06	2.42861e+06
Q7Z4S6	KIF21A													73727	556630	6447.5	3209100	961476	1.51832e+06
Q7Z6Z7	HUWE1			30192		30192				14663	46042	30352.5		759390	6952100	82725	18454000	6.56205e+06	8.50927e+06
Q86VP6	CAND1	12680		52326	9618.3	24874.8	23822.7	309990	17284	10307	207800	136345	147557	4299500	24999000	185010	38289000	1.69431e+07	1.79001e+07
Q8IZ07	ANKRD13A													533640	1337900	17623	2387300	1.06912e+06	1.03315e+06
Q8N1G4	LRRC47													779170	5945200	89690	4073600	2721915	2.76402e+06
Q8NBX0	SCCPDH	3646.5	38520			21083.2	24659.3		15462			15462		491820	2607100	15199	4581400	1.92388e+06	2.09945e+06
Q8TCJ2	STT3B	3874	3650	92636	75312	43868	46847.4	16380	8071.9			12226	5874.71		3310500		6651300	4980900	2.3623e+06
Q8TDX7	NEK7													363980	2545500	71707	7615700	2.64922e+06	3.49011e+06
Q8WTR4	GDPD5			2244.4		2244.4					178540	178540		444980	2116200	58684	3399200	1504766	1.54672e+06
Q8WUM4	PDCD6IP	4051.6			8241.3	6146.45	2962.57	872110	28935		23151	308065	488486	3130700	13369000	248950	35866000	1.31537e+07	1.61543e+07
Q92572	AP3S1							38099				38099		809820	1267100	35133	3290100	1.35054e+06	1.38943e+06
Q92598	HSPH1													167960	1187700	16374	1490400	715608	733035
Q92696	RABGGTA													83726	1252200	51765	1061300	612248	633683
Q92734	TFG									25950		25950		2023100	1198800	79103	13087000	4.097e+06	6.04605e+06
Q92841	DDX17;DDX5							38458		11521	17024	22334.3	14232	324150	4888200	66857	5250300	2.63238e+06	2.8197e+06
Q92900	UPF1							9092		7494		8293	1129.96	93555	827670	6528.1	3728800	1.16414e+06	1.74899e+06
Q92973	TNPO1		34957	8049.4		21503.2	19026.5		4524.8			4524.8		4202700	2982400	72001	9576900	4.2085e+06	3.97633e+06
Q93008	USP9X;USP9Y	3082.6	28961	7661.8		13235.1	13810.1	97619	33718	20930		50755.7	41085.4	101800	15268000	39494	24659000	1.00171e+07	1.21082e+07
Q93034	CUL5							16568		3372	45734	21891.3	21676.9	277800	1509200	6127.3	2611500	1.10116e+06	1.20064e+06
Q93050	ATP6V0A1	5238.8		7882.5		6560.65	1869.38		3779.7			3779.7		258610	4298100	24043	4426600	2.25184e+06	2.43945e+06
Q93084	ATP2A3	5650.2	338420	3441400	75047	965129	1.65706e+06	23518			468440	245979			912820	28425	3617200	1.51948e+06	1.86972e+06
Q96A65	EXOC4								15363			15363		243830	1991700	54062	8169400	2614748	3.80441e+06
Q96AE4	FUBP1		7022.6			7022.6		65052		4055.3	28654	32587.1	30688	405760	2575000	37006	1264400	1.07054e+06	1.12711e+06
Q96AP7	ESAM	3538.1	29285			16411.5	18205.8		18776		31204	24990		2855900	9739200	579310	40450000	1.34061e+07	1.8445e+07
Q96B97	SH3KBP1							12740	28944			20842	11458	2571600	11319000	21345	10716000	6.15699e+06	5.7135e+06
Q96C19	EFHD2								4612.5			4612.5		269850	1914500	9387.1	1409700	900859	909080
Q96CW1	AP2M1		33314	18266		25790	10640.5		7920300	6388.4		3.96334e+06	5.59598e+06	1329700	16843000	13792	16346000	8633123	9.21092e+06
Q96FC7	PHYHIPL	4254.8		19579		11916.9	10835.8		6727.5			6727.5		181520	3237900	115070	17353000	5.22187e+06	8.21756e+06
Q96FW1	OTUB1			6415.4		6415.4		65968	12152			39060	38053.7	30554	9971900	13042	11715000	5432624	6.28828e+06
Q96G03	PGM2	11526	15154	65658	7775.6	25028.4	27253.4	6963	14589	13912		11821.3	4221.03	841290	11730000	261240	24663000	9.37388e+06	1.14768e+07
Q96HC4	PDLIM5													3085400	6643800	54842	13177000	5.74026e+06	5.64192e+06
Q96JY6	PDLIM2							40960	1985.3			21472.7	27559.3	1331100	4156800	216890	32590000	9.5737e+06	1.54335e+07
Q96KP1	EXOC2			64919		64919		6038.5		18733	10504	11758.5	6439.56	967760	5500100	64958	10106000	4.1597e+06	4.62279e+06
Q96KP4	CNDP2		3916.1		2838.1	3377.1	762.261							1466200	8464700	166830	19784000	7.47043e+06	8.98157e+06
Q96NY8	PVRL4			28053	7136.9	17595	14789.9	103910	7324	38362		49865.3	49309.8	207510	338910	94921	7897100	2.13461e+06	3.84295e+06
Q96QK1	VPS35	6410.9	12042	69781		29411.3	35074.4		12093	19942		16017.5	5550.08	2615300	11892000	78923	20326000	8.72806e+06	9.25016e+06
Q96QR8	PURB			22942		22942					19933	19933		386550	2708900	23819	6039100	2.28959e+06	2.76827e+06
Q96S59	RANBP9	1765.7		7248.4		4507.05	3876.85							392890	482740	36281	1559200	617778	656563
Q96TA1	FAM129B		2611.8	50967		26789.4	34192.3	42905	66797	16587	30300	39147.2	21337.5	15639000	60571000	919010	94555000	4.2921e+07	4.27632e+07
Q99460	PSMD1							90205				90205		1698200	9565300	26689	26701000	9.4978e+06	1.21996e+07
Q99497	PARK7		13848			13848		88338	43722			66030	31548.3	4130200	10137000	6651.5	36276000	1.26375e+07	1.62987e+07
Q99613	EIF3C;EIF3CL	14954				14954			29698		11350	20524		5269800	16326000	226090	27538000	1.234e+07	1.21601e+07
Q99653	CHP1	2215.9	18040	6615.9	6653.6	8381.35	6767.67		9559.4			9559.4		1143300	3897500	84335	3625500	2.18766e+06	1.87133e+06
Q99733	NAP1L4										20850	20850		1202700	5584900	143570	8943700	3.96872e+06	4.06797e+06
Q99832	CCT7	3356.9		72123		37739.9	48625	16618	3479.8	7074.1	155980	45788	73670.2	4861600	14888000	76737	15300000	8.78158e+06	7.54804e+06
Q99873	PRMT1	5212.9	9560.8		25385	13386.2	10616.2		7134.8			7134.8		75685	2411300	36287	5644100	2041843	2.6458e+06
Q9BQE3	TUBA1C	8069.6	380140	7136300		2.50817e+06	4.01239e+06	986800	719610	2252.3	10525000	3.05842e+06	4.99505e+06	25636000	157140000	2583400	188060000	93354850	9.28492e+07
Q9BR76	CORO1B		3298.1			3298.1				2224.8		2224.8		1641600	11391000	68227	12750000	6.46271e+06	6.53071e+06
Q9BS26	ERP44		56746			56746		67289	15835		20643	34589	28420.9	1138000	1634700	6345.4	14962000	4.43526e+06	7.05083e+06
Q9BSJ8	ESYT1			3863.1		3863.1			19707			19707		187300	363840	5738.5	939460	374085	404278
Q9BT78	COPS4		4641.3			4641.3		16765				16765		711930	4456300	151700	12207000	4.38173e+06	5.55581e+06
Q9BTV4	TMEM43			31022		31022		3043.3				3043.3		1142700	2044700	13912	7654600	2713978	3.39691e+06
Q9BUL8	PDCD10			4110.3		4110.3								2458900	5387700	8830.4	9056400	4.22796e+06	3.89827e+06
Q9BUP0	EFHD1		6482.9		50567	28525	31172.2							4081700	5817200	68005	18937000	7.22598e+06	8.17018e+06
Q9BXP8	PAPPA2			30504	5482.2	17993.1	17693.1							2536	137690	16092	9253900	2.35255e+06	4.6013e+06
Q9C0C2	TNKS1BP1	5284.2			13496	9390.1	5806.62	148260			11754	80007		412890	10502000	309580	26244000	9.36712e+06	1.22248e+07
Q9H0B6	KLC2													555430	3313200	59895	5846800	2.44383e+06	2.68236e+06
Q9H1Z4	WDR13													112360	1835000	19597	2426200	1.09829e+06	1.21679e+06
Q9H2G2	SLK		9127.4	97956	4012.6	37032	52823.7		8700			8700		267350	3569800	31724	3834000	1.92572e+06	2.05604e+06
Q9H4A4	RNPEP	2102.1	232770			117436	163107	11047	3132.6	6459.9		6879.83	3973.88	166500	2583300	92819	8285700	2.78208e+06	3.8472e+06
Q9H4G0	EPB41L1				4501	4501		136770				136770		168350	2381500	173930	13012000	3933945	6.14108e+06
Q9H4M9	EHD1			20424		20424		64176	87212		133100	94829.3	35087.7	12466000	35650000	96729	32566000	2.01947e+07	1.68876e+07
Q9H6S3	EPS8L2		40710		18337	29523.5	15820.1	38842	9348.2			24095.1	20855.3	561370	2057300	21261	12828000	3.86698e+06	6.03577e+06
Q9NQC3	RTN4	20415	243300	1285900		516538	675542	165040	40784		1013800	406541	529558	960570	1353000	464080	13936000	4.17841e+06	6.51522e+06
Q9NQW7	XPNPEP1													118410	441790	12034	890060	365574	394536
Q9NR45	NANS		74247			74247		9392				9392		980440	1973800	82236	10549000	3396369	4.8306e+06
Q9NS86	LANCL2					#DIV/0!								287020	869940	7447.1	823630	497009	420129
Q9NSD9	FARSB		7517.9			7517.9								496980	3335400	65128	6286700	2546052	2.88497e+06
Q9NVA2	SEPT11	2619		59427	8846.4	23630.8	31156.4	19428	2791			11109.5	11764.1	1105900	11611000	223640	25651000	9647885	1.18566e+07
Q9NZA1	CLIC5	4494.1	18240			11367	9719.82	36639	5651.4		17609	19966.5	15627.7	774800	12627000	135790	15079000	7.15415e+06	7.80403e+06
Q9P0K7	RAI14													19203	725450	34403	4610300	1347339	2.20011e+06
Q9P260	KIAA1468							10960	3592.3			7276.15	5209.75	482710	548030	14279	3404500	1.11238e+06	1.54646e+06
Q9P270	SLAIN2							104500				104500		226740	2443500	67880	5548000	2071530	2.55878e+06
Q9P289	STK26	11702				11702			11248			11248		4663700	11955000	48603	9511400	6.54468e+06	5.28552e+06
Q9P2E9	RRBP1	7428.6	41725	13316		20823.2	18339.3		6572		8174.7	7373.35		314320	4465000	44047	8787300	3.40267e+06	4.12072e+06
Q9P2J5	LARS							9659				9659		185400	1905500	64188	5551200	1926572	2.55855e+06
Q9P2R3	ANKFY1		37974	38345		38159.5	262.337		11088		49711	30399.5		937700	5153500	131560	13473000	4923940	6.11e+06
Q9UDY2	TJP2								6098.7			6098.7		843040	1734500	33974	8018700	2.65755e+06	3.64095e+06
Q9UH65	SWAP70			29860		29860		37277				37277		1219900	2563400	16668	2488200	1572042	1.20628e+06
Q9UHD8	SEPT9		18199		5862.6	12030.8	8723.15	16811	16429		84309	39183	39080.7	400890	5946200	88442	11749000	4546133	5.50441e+06
Q9UHV9	PFDN2													683510	2357300	3035.3	4945000	1.99721e+06	2.20013e+06
Q9UIA9	XPO7	5990.7	25196	3315.2		11500.6	11935.7	190050	7365.9			98707.9	129177	16497	2810300	8307.1	7198400	2.50838e+06	3.39349e+06
Q9UIQ6	LNPEP		5874.9	7943.5		6909.2	1462.72		27879	1833.6		14856.3	18416.9	736710	13713000	72280	11381000	6.47575e+06	7.08003e+06
Q9UJ70	NAGK								5533.7		36419	20976.3		1356200	3767600	35263	10832000	3.99777e+06	4.81106e+06
Q9UJY1	HSPB8			2277.4		2277.4								3562300	6578600	215340	12075000	5607810	5.03421e+06
Q9UKS6	PACSIN3				26972	26972								1579100	15930000	41450	24850000	1.06001e+07	1.1893e+07
Q9UKV8	AGO2	3923.4	49723			26823.2	32385.2	27425				27425		410700	693180	11268	4188200	1325837	1.92864e+06
Q9ULV4	CORO1C								15934		20834	18384		1099800	14626000	195770	35024000	1.27364e+07	1.62582e+07
Q9UMX0	UBQLN1		5328.9			5328.9								1088200	4476700	61221	7153700	3.19496e+06	3.24414e+06
Q9UNF0	PACSIN2	5545.8	31963			18754.4	18679.8	19560	87584		203150	103431	92815.3	3004600	15064000	237470	44535000	1.57103e+07	2.02659e+07
Q9UNH7	SNX6		17913	14853		16383	2163.75	866470	18033		71501	318668	475163	394850	8480100	47196	8982600	4.47619e+06	4.91977e+06
Q9UNM6	PSMD13			66280		66280			7394.4		22605	14999.7		2961900	4922900	78291	21402000	7.34127e+06	9.58266e+06
Q9UPT5	EXOC7		118520			118520					34981	34981		195830	6325900	140660	17441000	6.02585e+06	8.14494e+06
Q9UQ80	PA2G4		4472.6	10477		7474.8	4245.75	69651	35020		12419	39030	28826	2181200	8748800	240170	18011000	7.29529e+06	8.01806e+06
Q9Y262	EIF3L	12225		186380		99302.5	123146		2694.1	26792	51877	27121	24593.1	2625800	12970000	21649	17892000	8.37736e+06	8.45614e+06
Q9Y266	NUDC	13202				13202			59400			59400		1442300	7725300	15894	14262000	5.86137e+06	6.5254e+06
Q9Y2A7	NCKAP1		2478.1			2478.1			6106.1			6106.1		689610	1811600	23102	8592300	2779153	3.94507e+06
Q9Y2D5	AKAP2	9817.9				9817.9								405870	2786100	9500.6	6095400	2.32422e+06	2.79721e+06
Q9Y2J2	EPB41L3			11014	14464	12739	2439.52	19116	3881.6		115440	46145.9	60492	61606	36651000	20516	18729000	1.38655e+07	1.756e+07
Q9Y2V2	CARHSP1	4962.3		4825.2		4893.75	96.9443		9672.5			9672.5		4874000	10461000	560730	36871000	1.31917e+07	1.62982e+07
Q9Y2X7	GIT1													266320	1881800	28264	2490300	1166671	1.20693e+06
Q9Y2Z0	SUGT1	3095.6		14528		8811.8	8083.93							431120	680810	29015	762220	475791	329484
Q9Y365	STARD10		3457.4	65758	12351	27188.8	33696.6		6922.7			6922.7		1389900	10751000	197300	17429000	7441800	8.16095e+06
Q9Y3M8	STARD13													205540	1326700	28197	4142800	1.42581e+06	1.90037e+06
Q9Y3P9	RABGAP1			82799	17016	49907.5	46515.6	48968	7249.3			28108.7	29499.6	550000	2682400	40172	8908100	3045168	4.07273e+06
Q9Y4H2	IRS2	6690.2			4412.4	5551.3	1610.65		5038.8		9773.7	7406.25		130840	1103500	39673	2828300	1.02558e+06	1.29466e+06
Q9Y5P6	GMPPB	4553.1				4553.1								1414700	4892400	35221	3359300	2.42541e+06	2.13641e+06
Q9Y5X1	SNX9		262680	10117		136398	178589		25611			25611		652410	1649800	80715	11484000	3.46673e+06	5.38403e+06
Q9Y624	F11R			78223		78223		24800	24144			24472	463.862	117370	3181100	19279	15570000	4.72194e+06	7.37951e+06
Q9Y6E2	BZW2	5746.3	8686.9	108550		40994.4	58523.3	56732	4410.8			30571.4	36996.7	604790	8598900	132910	21917000	7813400	1.01732e+07
Q9Y6G9	DYNC1LI1													3429100	2861200	178960	6905000	3343565	2.76517e+06
Q9Y6I3	EPN1													174900	1452000	20221	2161700	952205	1.03045e+06
Q9Y6Q1	CAPN6	7797.6		25034		16415.8	12188	386510	13706			200108	263612	16075000	101810000	2069100	85774000	51432025	4.96794e+07
P55072	VCP	17312	123330	795490	38971	243776	370642	106840	54559		401750	187716	187193	24522000	92355000	1754500	125740000	61092875	5.77784e+07
Q14204	DYNC1H1	26893	83077	320730	61901	123150	133742	58905	36687	10311	178030	70983.2	74077.1	31698000	116990000	1293700	276630000	106652925	1.23448e+08
Q15075	EEA1	43940	67100	7663.1	33171	37968.5	24669.4	152340	61201	7207	36498	64311.5	62698.2	37795000	109570000	2284000	250960000	100152250	1.09997e+08
P14625	HSP90B1	10607	71916	103930	33764	55054.2	41239.1	447930	198870	11415	497820	289009	226599	24039000	85433000	833000	253770000	91018750	1.1422e+08
P0DML3	CSH2;CSH1;GH1	24440	47860		21289	31196.3	14516.9	71203		7019.3	192330	90184.1	94102.2	31934000	79663000	294850	141860000	6.3438e+07	6.16247e+07
O75923	DYSF	27836	289170	91340	49756	114526	119371	38973	28795	5553.4		24440.5	17130.1	10588000	104380000	962270	175860000	7.29476e+07	8.2965e+07
P02751	FN1	70863	106190000	27101000	75975000	5.23342e+07	4.77057e+07	491450	1409300	19589	11392000	3.32808e+06	5.40682e+06	22596000	17506000	147220	126190000	41609805	5.71999e+07
O60763	USO1	7253.4		37739	9539.5	18177.3	16979.4		13879			13879		570630	9153900	195590	16604000	6631030	7.83089e+06
P16152	CBR1	16176	85601	32665	21941	39095.8	31747.4		11946		41997	26971.5		3047300	11827000	217350	59122000	1.85534e+07	2.74937e+07
P02786	TFRC	25812	56077	69512		50467	22383.6	129430	87172	7105.1	629780	213372	282202	37525000	290830000	2860100	176870000	127021275	1.32594e+08
Q9Y4L1	HYOU1	7723.6	8844.6			8284.1	792.667				34605	34605		1366700	3218800	11859	11617000	4.05359e+06	5.21079e+06
P20936	RASA1	31833	32589	53435	25243	35775	12226.9	5228300	126730	11291		1.78877e+06	2.97928e+06	9966000	55644000	594900	146910000	53278725	6.68929e+07
Q09666	AHNAK	73782	103430	163600	91604	108104	38952.5	256120	128630	33717	336920	188847	134341	51137000	232170000	4645700	456730000	186170675	2.05348e+08
P16157	ANK1	45855	1123400	30937000	31423	8.03442e+06	1.52769e+07	18898000	3012600	18485	44711000	1.666e+07	2.04537e+07	97433000	1426100	3007500	23936000	31450650	4.51687e+07
Q9Y678	COPG1	22525		1601.3		12063.1	14795.3	61535	15825	9837.1	79328	41631.3	34127.4	3752200	20131000	74121	39160000	1.57793e+07	1.78596e+07
Q86VS8	HOOK3	10721				10721			6265.5			6265.5		301520	1012800	11094	4575600	1.47525e+06	2.1093e+06
P53621	COPA	21136	27570	398520	66500	128432	181171	70132	58709	9364.9		46068.6	32295.4	3988600	24252000	341880	61336000	22479620	2.7958e+07
Q9NZM1	MYOF	35557	175690	71162	15066	74368.8	71413	45498	52716	9671.1	11626000	2.93347e+06	5.79505e+06	5324600	36457000	550730	231420000	6.84381e+07	1.09815e+08
O94973	AP2A2	9535.8	6386.1	7802.6		7908.17	1577.5	70448				70448		495670	3763200	68601	13235000	4.39062e+06	6.12283e+06
Q14203	DCTN1	10155		17882		14018.5	5463.81	86102	15919	6288.6		36103.2	43567.1	3257600	9377800	364640	34469000	11867260	1.55292e+07
O95782	AP2A1	48948	15171			32059.5	23883.9	164640	9691.2	10368	71995	64173.6	73070.8	10050000	50469000	180170	59259000	2.99895e+07	2.9225e+07
P26641	EEF1G	23821	57279	65674		48924.7	22141.9	22664	18758		42312	27911.3	12623.3	2171600	23617000	199050	35030000	1.52544e+07	1.69197e+07
O43707	ACTN4	45689	2276200	1277800	12833	903130	1.08835e+06	175560	305070		1326400	602343	630386	33114000	150380000	2722200	245190000	107851550	1.11517e+08
P07237	P4HB	25804	47106	281040		117983	141612	402940	35240	2816	36849	119461	189635	22492000	49757000	340220	73396000	36496305	3.18372e+07
P07355	ANXA2;ANXA2P2	42187	36313000	64779		1.214e+07	2.09344e+07	90128	64414	13115	332250	124977	141842	52629000	198920000	3553000	314710000	142453000	1.41683e+08
Q9NYU2	UGGT1	12823		5910.9	1534.5	6756.13	5691.52	89028	20598		67873	59166.3	35036	379200	3351100	11387	7606600	2.83707e+06	3.5137e+06
P14314	PRKCSH	13946	30877	47607		30810	16830.6		53191	4368.4	453560	170373	246459	7545400	18332000	149840	34491000	15129560	1.49112e+07
P07900	HSP90AA1	54353	154530	403760	21667	158578	172953		174610			174610		32286000	172080000	4783600	209960000	104777400	1.01401e+08
P46940	IQGAP1	63508	127250	22244	16524	57381.5	51065.7	447990	118570			283280	232935	60916000	146490000	4078500	295010000	126623625	1.26601e+08
Q5T4S7	UBR4	68611		48284		58447.5	14373.4	47809	16149	7510.8	155350	56704.7	68006.9	1018700	8735000	137770	25374000	8.81637e+06	1.16945e+07
P14061	HSD17B1	17960	13728	10249		13979	3861.62	111020	65725	7775.2		61506.7	51751.5	10105000	70662000	3045300	124410000	52055575	5.69889e+07
P09525	ANXA4	5652.4	17549	49422		24207.8	22631.8	222000	14918		38108	91675.3	113459	24439000	60779000	1681400	371320000	114554850	1.72898e+08
P47756	CAPZB	14331		399380		206856	272271	126550	15495		19703	53916	62938.1	5813100	43804000	617860	50288000	25130740	2.55319e+07
P30622	CLIP1	49281		28123	8522.7	28642.2	20384.1	25111	24905		74293	41436.3	28454.9	9603300	31603000	832880	104320000	36589795	4.69719e+07
P08133	ANXA6	20268	79767	79520	5567.9	46280.7	38988.8	142500	79346	36154	4010.9	65502.7	59896.6	63380000	197130000	3639500	440460000	176152375	1.93887e+08
O95359	TACC2	14738	21963	16313		17671.3	3799.2	58350	38374	8069.9	181590	71596	76187.1	10629000	36925000	914250	93797000	3.55663e+07	4.16945e+07
P30040	ERP29	21875				21875		137300				137300		417600	2317500	12948	10044000	3198012	4.67326e+06
P13647	KRT5	33859	13052000	358210	1566200	3.75257e+06	6.23458e+06	2451900	2575100		10970000	5.33233e+06	4.88275e+06	3509000	3349700	1376300	4642400	3219350	1.35681e+06
P18669	PGAM1	19093	54296	49358	180500	75811.8	71506.1	5845.1	65859		241100	104268	122240	7555200	41260000	921570	78849000	3.21464e+07	3.57953e+07
P16452	EPB42	13851	1012200	15136000	76983	4.05976e+06	7.39826e+06	9142800	949840	4112.7	19439000	7.38394e+06	9.02363e+06	22906000	1116400	1738400	9473500	8808575	1.0138e+07
P54578	USP14	8605.7				8605.7								899420	5816800	81907	10854000	4.41303e+06	4.98534e+06
Q9UHN6	TMEM2	16756		37723		27239.5	14825.9		11316			11316		1170300	17761000	121680	17404000	9114245	9.78875e+06
P61247	RPS3A	5827.7				5827.7		60798			97010	78904		111540	16116000	166710	16164000	8.13956e+06	9.23816e+06
P00533	EGFR	30154	15622	38619	9018.7	23353.4	13472.7	12143	129560	5117.5	45767	48146.9	57101	12045000	117950000	940780	232690000	90906445	1.08239e+08
Q00610	CLTC	69369	188360	1007100	25252	322520	461556	457540	331840		2811200	1.20019e+06	1.39659e+06	19877000	151940000	1728200	177740000	87821300	8.98611e+07
P11021	HSPA5	23607	444240	1073400		513749	528337	731670	284000		4980.9	340217	366592	18928000	111020000	1269500	246220000	94359375	1.12093e+08
P11142	HSPA8	35126	135430	983720		384759	521135	798040	278590		1653500	910043	694264	29450000	202890000	4199300	222390000	114732325	1.13802e+08
Q16181	SEPT7	17910		265870		141890	175334	24828			156190	90509		3691800	7413100	494780	47798000	14849420	2.21469e+07
P45974	USP5	19891	9024.7		25740	18218.6	8482.22	52858	3983.2		18098	24979.7	25153.6	1283400	7812300	141070	14234000	5.86769e+06	6.52141e+06
Q13576	IQGAP2	81380	46815	134320	5966.7	67120.4	54378.9	69293	48971	5889.7	128810	63240.9	51084	19054000	81609000	1359400	199140000	75290600	8.94557e+07
P50991	CCT4	33030	5991.4	476600	6501.6	130531	231058	187680	8700			98190	126558	2432900	19941000	166020	38688000	15306980	1.79177e+07
P13671	C6	29493	1924200	12098	244100	552473	920551	130450	83329			106890	33319.6		295070	14646	1857100	722272	992741
P50995	ANXA11	16161		100060		58110.5	59325.6		12314			12314		2679200	18077000	19114	10218000	7.74833e+06	8.1285e+06
Q16543	CDC37	13533				13533								339630	3348500	15051	10405000	3.52705e+06	4.82465e+06
Q9UBP9	GULP1	16499				16499			58253	35838		47045.5	15849.8	346220	2262100	37246	6704900	2.33762e+06	3.07334e+06
Q9Y490	TLN1	73508	2423200	23453000	159950	6.52741e+06	1.1336e+07	1070400	7824900	3811.5	44676000	1.33938e+07	2.11404e+07	38186000	123740000	1999200	285940000	112466300	1.26413e+08
P15311	EZR	10589	16992	12472	61978	25507.8	24461.5	174450	140770	10877	12813	84727.5	85277	71554000	240770000	8066300	489950000	202585075	2.15285e+08
P49591	SARS	28449	3375.7			15912.4	17729.5	7349.6				7349.6		1122700	4288600	121790	21018000	6.63777e+06	9.74993e+06
P13796	LCP1	38359	31791	6705.1		25618.4	16705.3		52274		243320	147797		3722500	54836000	544860	44852000	25988840	2.78757e+07
P07996	THBS1	44451	5038700	32357000	17541	9364423	1.55091e+07	653950	4626300	14487	30320000	8.90368e+06	1.44226e+07	5292900	1268900	140410	32723000	9.8563e+06	1.5404e+07
P17980	PSMC3	10359	10497	51120		23992	23493.6	22255	4531.8	1842.4	37789	16604.5	16776.8	3042700	5724600	95225	22981000	7.96088e+06	1.02739e+07
P05187	ALPP	28893		3634.3	29147	20558.1	14657	6500.4	69342	3166.9	67542	36637.8	36756.9	12524000	113490000	2268500	146290000	68643125	7.21e+07
P08758	ANXA5	53621	2919.6	70978	4812	33082.7	34481.5	70963	282450			176706	149544	31728000	190090000	1850700	137500000	90292175	8.83928e+07
Q15084	PDIA6	14299		307720		161010	207480	89404	8332.2		27186	41640.7	42424.8	1721900	4319600	54327	20426000	6.63046e+06	9.36299e+06
P28070	PSMB4	11728	43245			27486.5	22285.9	66982	5783.2			36382.6	43274.1	3064500	4148900	100620	7573200	3721805	3.08549e+06
P62258	YWHAE	20672	5540.8		5104.3	10439	8864.7		101410			101410		3563600	31649000	586000	56715000	23128400	2.64046e+07
P14618	PKM	18776	429440	2349900		932705	1.24438e+06	45120	131620		147440	108060	55078.6	18002000	56711000	2329300	144770000	55453075	6.37804e+07
P11277	SPTB	137430	2606800	40686000	383280	1.09534e+07	1.98528e+07	36644000	7365800	366630	55395000	2.49429e+07	2.56723e+07	162740000	4675000	4071200	69206000	60173050	7.48978e+07
P35580	MYH10	35646	292520	7264.9	11602	86758.2	137741	143730	137520	7333.1	68102	89171.3	64435.1	3196400	13411000	241000	31450000	12074600	1.40955e+07
P35579	MYH9	72993	2547600	69289000	53561	1.79908e+07	3.42189e+07	1791400	3845600		29529000	11722000	1.54555e+07	58247000	101130000	3389100	360320000	130771525	1.58174e+08
O43242	PSMD3	68844		5679.7		37261.8	44663.9	8437.9	7856.5			8147.2	411.112	869240	7287500	185570	15867000	6.05233e+06	7.28324e+06
P0DMV9	HSPA1B;HSPA1A	30523	6865.3	103630	28267	42321.3	42239.8		48781	2259.6		25520.3	32895.6	11567000	50242000	1923800	126410000	47535700	5.65764e+07
P37802	TAGLN2	99653	6100.5	37576		47776.5	47603.1	19083	14888			16985.5	2966.31	7552400	50301000	216130	66704000	3.11934e+07	3.23759e+07
P08603	CFH	212590	9905200	367320	667570	2788170	4.74844e+06	990780	390000		1444500	941760	528956		1485500	40311	1524700	1016837	845923
Q8WTV0	SCARB1	8218.1		3239.6	10763	7406.9	3826.74							1139800	6016000	93701	29349000	9.14963e+06	1.37113e+07
Q9UBI6	GNG12	10904	3368.1			7136.05	5328.69							2832200	14681000	249020	13027000	7697305	7.21858e+06
Q15185	PTGES3	6524.7				6524.7			9209.9			9209.9		1305400	4729400	229040	13949000	5053210	6.23321e+06
O43184	ADAM12	37917		32894	3182.9	24664.6	18772.5		2379.2			2379.2		1016500	18499000	522010	71221000	2.28146e+07	3.33363e+07
Q06323	PSME1	10717	13612	3900		9409.67	4986.24	78197	44840			61518.5	23587	3495700	9669400	383340	45990000	14884610	2.1093e+07
P29692	EEF1D	6161.9	27386	4235.4		12594.4	12846		28181			28181		1969800	9480300	5116.8	13932000	6.3468e+06	6.49947e+06
P21333	FLNA	180710	10045000	40952000	358700	1.28841e+07	1.92711e+07	2916700	7608200	12408	50100000	15159327	2.35031e+07	11192000	18255000	292410	89913000	2.99131e+07	4.06766e+07
P07384	CAPN1	19208	18109	141220		59512.3	70763	538580	50668		1010500	533249	479938	5297100	19635000	162760	37282000	15594215	1.66418e+07
P38606	ATP6V1A	34280	30823		6242.3	23781.8	15287.7	38545	4384.1	9492.8		17474	18426	728210	6600100	34834	11017000	4595036	5.19646e+06
P53396	ACLY	94055		59581	2313.7	51983.2	46340.2	1019100	126230	11966	303710	365252	452124	6840500	27435000	349300	79103000	28431950	3.56996e+07
P08514	ITGA2B	49204	3457700	37464000	406890	1.03444e+07	1.81443e+07	2013100	2410600	26704	38244000	10673601	1.84098e+07	8803600	8976600	142080	53679000	17900320	2.42064e+07
P05106	ITGB3	80064	3308200	17402000	207150	5.24935e+06	8.23813e+06	764640	1595800		22322000	8227480	1.22133e+07	6371100	22360000	277960	40283000	17323015	1.79166e+07
O00232	PSMD12	22710		5885.3		14297.6	11896.9		9452	9136.7		9294.35	222.951	2665900	4585800	76745	11246000	4.64361e+06	4.77363e+06
P13639	EEF2	15906	213280	3552.2	4240.2	59244.6	102847	161840	116980		195260	158027	39279.1	32255000	55157000	915380	97314000	46410345	4.05703e+07
P68371	TUBB4B	25374	232520	1749300		669065	941227	268070	324250	2832.4	3803500	1.09966e+06	1.808e+06	24095000	106580000	2124900	180460000	78314975	8.16032e+07
P02730	SLC4A1	17597	2282700	12635000		4.97843e+06	6.72681e+06	45147000	7192900	403800	41004000	23436925	2.2908e+07	122190000	5490800	5168400	72408000	51314300	5.68552e+07
P67775	PPP2CA;PPP2CB	16705			11746	14225.5	3506.54	35668	6975.5	73040		38561.2	33127.1	2551800	5510700	11587	16365000	6.10977e+06	7.19666e+06
Q8TE68	EPS8L1	22403	173390	26879		74224	85909.4		5204.6	4670.1		4937.35	377.949	871130	9437200	283830	40977000	12892290	1.91848e+07
P14923	JUP	12065	5557900	14187	111910	1.42402e+06	2.75632e+06	1142100	858850		687210	896053	229716	1901400	10819000	542320	10978000	6060180	5.61467e+06
P02776	PF4	31204	1468700	922500	376810	699804	630382	261220	678260			469740	294892	1587800	214780		25468000	9.09019e+06	1.42002e+07
Q9HC35	EML4	44264	63356	12550	2750.2	30730	28053.6	37710			9098.2	23404.1		2986700	32902000	353630	39351000	1.88983e+07	2.00956e+07
Q9BW30	TPPP3	122920	136220	17797		92312.3	64873.9	82175	11041			46608	50299.3	4536600	33898000	1206700	36016000	18914325	1.85944e+07
P06733	ENO1	14435	15482	72774		34230.3	33383.9	57551	145370			101460	62097.4	16011000	48766000	1183600	38493000	26113400	2.15248e+07
Q06830	PRDX1	24776	265650	461320		250582	218662	333630	115580	9443.6	1036800	373863	462102	58246000	79598000	12854000	236470000	96792000	9.71887e+07
Q9P265	DIP2B	28251	59449	21380		36360	20288.6	38468				38468		101470	4745600	35998	11551000	4108517	5.4295e+06
O14745	SLC9A3R1	16449	572740			294594	393357	10677000	45939		8291700	6338213	5.57826e+06	2115600	13254000	142000	25218000	10182400	1.1567e+07
P27105	STOM	22488	727750	10186000	496340	2.85814e+06	4.89405e+06	3649200	627410	3139.9	2845000	1.78119e+06	1.74297e+06	16977000	6735900	358700	22011000	11520650	9.78608e+06
Q5T749	KPRP	122490	3897300	43617	5336.2	1.01719e+06	1.9207e+06	74952	767390	7056.8	5975400	1.7062e+06	2.86679e+06		778060	233540		505800	385034
P19105	MYL12A;MYL12B	59351	8298.9	2843600		970417	1.62243e+06	350620	184020			267320	117804	4269600	10637000	478370	27859000	1.0811e+07	1.21136e+07
P04792	HSPB1	377270	1236500	1128000	153880	723912	538866	35614	256730		105260	132535	113053	44249000	188890000	16223000	659060000	227105500	2.97743e+08
P08697	SERPINF2	190130	1049200	102710	15049	339272	478652	77760	134530			106145	40142.5		179560		455270	317415	194956
P02766	TTR	260930	3878100	753680	1917400	1.70253e+06	1.60808e+06	20597000	269640			10433320	1.43736e+07	2722900		35021	4338900	2365607	2.17407e+06
P04196	HRG	187470	1564200	403740		718470	740363	1057300	409440		2842200	1.43631e+06	1.25989e+06	187300	188660	216550	937270	382445	370129
P02774	GC	471070	2917900	1588700	18496	1.24904e+06	1.29357e+06	2312800	912130			1612465	990423	1404200	4943800	100990	8279300	3.68207e+06	3.68507e+06
Q14624	ITIH4	600250	63537000	11784000	11177000	2.17746e+07	2.83112e+07	665980	534170		1173800	791317	337733	68239	4972800	317400	14455000	4.95336e+06	6.72404e+06
P69892	HBG2	35422	267900	8469.7	47105	89724.2	119881	154690000	3020800	19995000	53221000	57731700	6.79181e+07	129010000	3000700	86807000	8347300	56791250	6.1527e+07
P10909	CLU	623190	131460000	11120000	24918000	4.20303e+07	6.04442e+07	975150	504850		1197200	892400	353515	1904000	4216700	159140	26065000	8086210	1.21005e+07
P01860	IGHG3	632890	8713900	6463400	1842700	4.41322e+06	3.81215e+06	1102200	2448800			1775500	952190	3215700	2840900	30328	4120800	2551932	1.76483e+06
P06727	APOA4	287020	17488000	1907900	2317700	5500155	8.03985e+06	1717200	1374800		5403200	2.83173e+06	2.23353e+06	1534300	7456700	122070	5064500	3.54439e+06	3.33515e+06
P01023	A2M	68067	1681000	701410		816826	812637	3659400	1780100		17800	1819100	1.82111e+06	2031300	3456300	7876.3	8349400	3.46122e+06	3.55268e+06
P01024	C3	364040	11276000	5276300	3778900	5173810	4.55803e+06	3770900	12656000		13854000	1.00936e+07	5.50831e+06	2813400	44736000	866100	127130000	43886375	5.90705e+07
P01042	KNG1	871820	9768200	277170	3130500	3.51192e+06	4.34819e+06	3187300	1074300		3148700	2470100	1.20895e+06	4105700	5073000	72378	11126000	5.09427e+06	4.56723e+06
P08779	KRT16	842760	42177000	4233100	1322500	12143840	2.00781e+07	3566100	16075000	2297300	17699000	9909350	8.10091e+06	16090000	6276100	3333200	15623000	10330575	6.49571e+06
P04114	APOB	1062900	7945700	2816800	3140100	3741375	2.94771e+06	8435200	1348800		3741100	4.50837e+06	3.60497e+06	1501800	4438700	19893	14159000	5.02985e+06	6.35709e+06
P11166	SLC2A1	334020	362350	1075100		590490	419924	3034500	821500		9391500	4.41583e+06	4.44885e+06	32179000	107390000	3814000	68897000	53070000	4.49583e+07
P04075	ALDOA	1164400	1063200	1160400	21876	852469	555702	16791000	199030		285160	5.7584e+06	9.55461e+06	28311000	89515000	3480400	237380000	89671600	1.049e+08
P63261	ACTG1;ACTB	436800	14158000	98573000	2605900	28943425	4.68088e+07	10716000	15738000	1677000	59675000	21951500	2.58132e+07	163760000	526080000	12948000	644690000	336869500	2.97459e+08
P0CG05	IGLC2;IGLC3;IGLC6	534800	8902200	915040	851980	2801005	4.07087e+06	989820	5067200	268620	2556200	2220460	2.12452e+06	3780400	13576000	386920	7818500	6390455	5.67234e+06
P69905	HBA1	1333900	10647000	5090600	8810000	6470375	4.13139e+06	64855000	2542900	24116000	18748000	27565475	2.64971e+07	252560000	18564000	85535000	644840000	250374750	2.80782e+08
P01876	IGHA1	777510	14374000	14178000	987000	7.57913e+06	7.73377e+06	2566300	3656100		5794400	4005600	1.64218e+06	3120000	8173300	95036	13689000	6269334	5.96425e+06
P02649	APOE	574160	56414000	3220600	11893000	18025440	2.6045e+07	265780	1348700	16656	1385900	754259	715309	525280	4747500	72549	15853000	5.29958e+06	7.34382e+06
P02655	APOC2	2172200	26026000	2424500		1.02076e+07	1.36997e+07	2182800	1392300		1319200	1.63143e+06	478894	3661800	2931900	90505	3145300	2.45738e+06	1.60739e+06
P01009	SERPINA1	868120	1794100	4613700	1846600	2280630	1.619e+06	9314500	916130	282640		3.50442e+06	5.04163e+06	5617500	7729000	171150	19964000	8.37041e+06	8.35921e+06
P02654	APOC1	1098400	7498300		9231200	5.94263e+06	4.28377e+06	599310	5983400		2108400	2.89704e+06	2.77733e+06	4887400	11349000	120000	4167700	5131025	4.64618e+06
P04083	ANXA1	871410	595070	163780	85653	428978	370376		257810		12763	135286		190840000	435360000	16896000	462330000	276356500	2.1174e+08
P48668	KRT6C	1643900	72170000	1866100	1996000	19419000	3.51676e+07	9535700	24680000	1851300	23470000	14884250	1.10776e+07	18985000	15327000	4171600	28259000	16685650	9.96121e+06
P02787	TF	1157400	10736000	2116700	2766500	4194150	4.41103e+06	14951000	6182100		7481000	9.53803e+06	4.73254e+06	9294400	29699000	538010	48920000	2.21129e+07	2.16484e+07
P02765	AHSG	1815300	20666000	90238	6418900	7.24761e+06	9.33591e+06	19700000	4849800		21600000	1.53833e+07	9.17158e+06	2592200	21107000	31674	29352000	1.32707e+07	1.42515e+07
P43652	AFM	2041400	2797300	25109	794150	1.41449e+06	1.24102e+06	13512000	1348600	10361	1055500	3.98162e+06	6.3795e+06	2199900	1422300	38673	13773000	4.35847e+06	6.33968e+06
P01834	IGKC	1225200	16096000	6412400	1865600	6399800	6.8642e+06	5184900	8723600		9786800	7.89843e+06	2.40937e+06	5265500	31182000	522690	33333000	1.75758e+07	1.70858e+07
P02749	APOH	2449000	4852400	1060300	2312400	2668525	1.58437e+06	8513000	1586100		3196100	4.43173e+06	3.62499e+06	666230	6556400	71128	5988100	3.32046e+06	3.42494e+06
P04004	VTN	1282800	61587000	8785400	8805500	20115175	2.78738e+07	4766100	2721500	3868.2	8384800	3.96907e+06	3.53144e+06	1854100	6612300	129810	25522000	8.52955e+06	1.16553e+07
P04003	C4BPA	3456600	19278000	4871300	6256700	8465650	7.29832e+06	3866300	329360		1180800	1.79215e+06	1.84602e+06	2567300	5369000	83043	5350400	3.34244e+06	2.54056e+06
P04217	A1BG	6526500	13275000	522720	3827500	6037930	5.41348e+06	43911000	5970100		8558400	1.94798e+07	2.11976e+07	10112000	10476000	245400	25309000	11535600	1.03332e+07
P01857	IGHG1	1734500	19237000	33430000	3473300	14468700	1.48921e+07	16464000	14377000	634730	8817900	1.00734e+07	7.07167e+06	5410100	23764000	942300	48364000	19620100	2.15574e+07
P35908	KRT2	3530200	34152000	2339600	3951500	10993325	1.54542e+07	9759600	9868300	2538700	14487000	9163400	4.93558e+06	4471600	11353000	3630600	15563000	8754550	5.70688e+06
P68871	HBB	3021400	19092000	9444300	4261900	8954900	7.30824e+06	51920000	4760800	8187900	660880	16382395	2.38907e+07	258870000	79295000	149370000	680790000	292081250	2.6947e+08
P13645	KRT10	14660000	69513000	6773100	14250000	26299025	2.90365e+07	34297000	19089000	6964300	45688000	26509575	1.69857e+07	51435000	46081000	9589800	59944000	41762450	2.2195e+07
P02647	APOA1	13300000	145400000	8050700	57543000	56073425	6.35535e+07	42220000	13647000	292970	8260100	1.6105e+07	1.82537e+07	35522000	45829000	1295000	90866000	43378000	3.69406e+07
P02790	HPX	7107300	13468000	1753200	6663400	7247975	4.80426e+06	42332000	6935000	235830	11163000	1.51665e+07	1.86608e+07	4757800	13680000	120340	30893000	12362785	1.35747e+07
P02549	SPTA1	24888000	1795200	35659000	2613000	16238800	1.67952e+07	30746000	7493300	693310	101630000	3.51407e+07	4.6156e+07	229800000	3857600	3305500	69329000	76573025	1.0675e+08
P02675	FGB	9078000	1119400000	92898000	339270000	390161500	5.05954e+08	31552000	14069000	220180	16425000	15566545	1.28326e+07	75084000	99075000	1588300	186630000	90594325	7.62833e+07
P35527	KRT9	11230000	118650000	9082500	17071000	39008375	5.32016e+07	128470000	37042000	3883900	85456000	63712975	5.46415e+07	41472000	60969000	37075000	108990000	62126500	3.29227e+07
P02679	FGG	12003000	679790000	89913000	48233000	207484750	3.16475e+08	37471000	15678000	13255	60561000	2.84308e+07	2.63582e+07	55120000	94736000	1205900	182570000	83407975	7.64173e+07
P00738	HP;HPR	21280000	62969000	3975300	41153000	32344325	2.54472e+07	253260000	52001000	494170	52786000	8.96353e+07	1.11794e+08	5811900	160220000	1281200	215180000	95623275	1.08679e+08
P02671	FGA	23335000	975220000	176540000	208690000	345946250	4.2724e+08	27363000	22372000	660260	80003000	32599565	3.36612e+07	53907000	162240000	2782600	274460000	123347400	1.207e+08
P04264	KRT1	29725000	275400000	40240000	48723000	98522000	1.18174e+08	168790000	97819000	12442000	88078000	91782250	6.39667e+07	147110000	116700000	60161000	206490000	132615250	6.10205e+07
P02656	APOC3	76096000	73533000	24377000	14608000	47153500	3.22052e+07	7050200	7443800		5263400	6585800	1.16202e+06	13868000	27174000	760220	70052000	27963555	3.00598e+07
P02768	ALB	1073100000	1223000000	71848000	365220000	683292000	5.53254e+08	3323100000	376680000	48651000	328590016	1019255254	1.54269e+09	974570000	1630800000	79885000	2377300000	1265638750	9.76365e+08

## Sheet: Information Table S5
				Table S5 contains the processed intensity data of the respective proteins which are reported in table S6.
				Processed mean intensity data was treated as followed:
				1)	Intesity data was first log2 transformed
				2)	Log2 transformed data was normalized by median substraction
				3)	Data imputation within each run in the software perseus based on the normal distribution of the data within each run was performed. The mean and the standard deviation of each group was caluclated and reported. Further the difference between the groups of the log2 data are reported.
				4)	ANOVA was performed with the processed dataset and the resulting p and q values are reportet.
				The table contains data on the UniProtKB accesion number of the majority identified protein and the respective identified gene names.

## Sheet: Information Table S6
Table S6 contains the detected intensity values of the proteins that were at least present in all the runs of one of the three sample groups. The mean value of the respective protein and the respective standard deviation is given in the table
Intensity refers to summed up areas under the curves of extracted ion chromatograms of peptide precursor ions (MS) matched to the respective protein by its sequence determined by MS/MS.
The mean value of the respective protein and the respective standard deviation is given in the table
Majority protein ID (UniProtKB) and gene names of the proteins are given.
