# Supplementary material for: Plasma proteins facilitates placental transfer of polystyrene particles
Source: J Nanobiotechnology. 2020 Sep 9;18:128. doi: 10.1186/s12951-020-00676-5 (PMC7487953; doi:10.1186/s12951-020-00676-5)
Supplement: Supplementary file 3 — Additional file 3: Table S7. Log2 transformed median normalized intensity of LC-MS/MS detected corona proteins. Information Table S7. [file 12951_2020_676_MOESM3_ESM.xlsx]

## Sheet: Table S7 Trans.med. norm. int.
Gene names	Fetal corona 1 log2 transformed median normalized intensity	Fetal corona 2 log2 transformed median normalized intensity	Fetal corona 3 log2 transformed median normalized intensity	Fetal corona 4 log2 transformed median normalized intensity	Maternal corona 1 log2 transformed median normalized intensity	Maternal corona 2 log2 transformed median normalized intensity	Maternal corona 3 log2 transformed median normalized intensity	Maternal corona 4 log2 transformed median normalized intensity	p-value	q-value	Difference of means fetal-maternal
DEFA3;DEFA1	7.02735	3.718	5.5737	2.82836	-4.35608	-1.98878	4.71527	-2.34058	0.0383157	0.0106203	5.7794
HRNR	4.77852	5.22863	0.65955	4.86847	-6.37563	-2.22017	4.05012	-1.13157	0.0692677	0.0204566	5.30311
HPX	9.14777	8.25325	4.95259	5.9684	2.01181	2.17551	0.974111	2.37632	0.00227944	0.00172414	5.19606
LPA	3.85138	3.7056	-2.15131	1.6	-3.93488	-3.39489	-2.59673	-3.06859	0.0127606	0.00456911	5.00019
HBG2	11.0173	7.05428	11.3583	8.22167	6.77286	-0.0131836	10.4687	0.48842	0.119606	0.0412034	4.98372
HP;HPR	11.7286	11.1598	6.01985	8.20983	2.30053	5.72543	4.38642	5.17651	0.0187845	0.00584286	4.88229
KRT2	7.03092	8.76215	8.38086	6.34443	1.92231	1.90652	5.88913	1.38716	0.00648662	0.00360656	4.85331
KRT14	4.34046	7.52909	6.50499	5.80225	1.8172	-0.441376	4.55279	-0.0983486	0.0135051	0.00481275	4.58663
SAA1	1.64818	1.48448	1.99732	0.921387	-4.00193	-3.02557	-0.0369124	-5.09888	0.00634173	0.00364641	4.55366
KRT16	5.57844	9.4661	8.23671	6.63334	3.76961	1.05138	5.76583	1.39271	0.0184615	0.00590614	4.48376
KRT6C	6.99743	10.0846	7.92531	7.04049	4.00831	2.33952	6.08952	2.24775	0.00945738	0.00438182	4.34069
IGHG1	7.78534	9.30504	6.38098	5.62818	2.19717	2.97222	3.94318	3.02297	0.00304485	0.00257364	4.241
DSG1	3.00619	2.55102	-4.33464	1.66361	-3.09177	-5.53959	0.364324	-5.38315	0.108586	0.0361641	4.13409
KPRP	0.00620556	5.07738	-0.110001	5.06678	-2.90283	-1.96053	1.93067	-3.52678	0.0753456	0.0225985	4.12496
KRT9	10.7494	10.6704	8.99428	8.90485	5.13558	4.33152	9.2413	4.19516	0.0192963	0.00580142	4.10385
KRT10	8.84411	9.71402	9.83675	8.00149	5.4462	3.92762	7.29042	3.33265	0.00584031	0.00381503	4.09987
AFM	7.50026	5.89081	0.444077	2.56567	0.898956	-1.09026	-0.663606	1.21088	0.0554841	0.0160739	4.01121
KRT1	11.1432	12.0714	10.6739	8.94845	6.96227	5.26818	9.93968	5.11704	0.0241389	0.0064886	3.88744
SPTA1	8.68642	8.36495	6.50834	9.15493	7.60575	0.34922	5.75379	3.5425	0.0592782	0.0180622	3.86584
ALB	15.4424	14.0165	12.6412	10.8479	9.69014	9.07288	10.3488	8.64222	0.0110634	0.00476271	3.7985
THBS1	3.13135	7.66921	0.927672	7.40994	2.16558	-1.25491	1.19664	2.45934	0.0973767	0.0320089	3.64288
SPTB	8.9396	8.34019	5.58917	8.27943	7.10794	0.626482	6.05438	3.53994	0.0778087	0.0228626	3.45491
IGLC2;IGLC3;IGLC6	3.72933	7.80054	5.14041	3.84175	1.68006	2.1645	2.65903	0.394003	0.0186467	0.0058638	3.40361
SLC4A1	9.24065	8.30593	5.72848	7.84544	6.6945	0.858532	6.39864	3.60519	0.0721438	0.0212217	3.39091
ITGA2B	4.75351	6.72874	1.80997	7.74491	2.89961	1.56769	1.2137	3.1734	0.071494	0.0210173	3.04568
APOA1	9.14395	9.22986	5.26559	5.5339	4.91216	3.9197	4.40188	3.93278	0.0365049	0.00950742	3.0017
FGA	8.51825	9.94297	6.43787	8.80973	5.51392	5.7435	5.50536	5.52756	0.00803919	0.00392308	2.85462
SERPINF2	0.0592661	2.56535	-3.24019	-3.8901	-4.01588	-4.07594	-3.94457	-3.7081	0.111358	0.0374592	2.80971
APOE	1.8324	5.89092	1.12895	2.95857	-1.16732	0.648684	0.244022	1.4138	0.0646013	0.0204162	2.66792
FGB	8.72375	9.2738	4.85352	6.52557	5.99195	5.03197	4.69641	4.97115	0.086211	0.0272258	2.17129
FLOT1	4.47267	2.12295	0.148843	2.83937	1.62874	0.592321	0.841741	-0.168884	0.135287	0.0492371	1.67248
ACTG1;ACTB	7.16579	9.43553	7.78265	8.3868	7.11696	7.44065	7.72358	6.75957	0.126784	0.0450084	0.932501
UGDH	-3.33736	-2.07982	-3.82396	-2.9768	-3.32456	-1.57871	-0.815348	-0.724771	0.0869187	0.0276506	-1.44364
UBR4	-0.64248	-0.49306	-0.0200481	-0.198662	-0.211752	1.52832	1.16926	2.09239	0.0270796	0.00695873	-1.48312
KIF21A	-5.0483	-3.43844	-3.56182	-5.19024	-4.00014	-2.44369	-3.24812	-0.89072	0.087028	0.027844	-1.66403
CAND1	2.05439	-0.395068	0.436538	0.221012	1.86569	3.04531	1.5946	2.68597	0.0330024	0.00826829	-1.71868
ARFIP1	-0.558887	-1.80273	-4.0425	-4.62164	-1.52834	-0.58049	-1.10094	-0.898157	0.125599	0.044557	-1.72946
NCEH1	-4.21278	-4.65665	-4.00077	-5.67142	-3.29066	-3.5072	-2.87567	-1.80735	0.015763	0.00538462	-1.76518
EFHD2	-4.25761	-2.30088	-4.00772	-4.06935	-2.12825	-0.661516	-2.70618	-2.0775	0.0310309	0.00828571	-1.76553
PSMA1	-0.107114	-0.402768	0.248106	-1.70771	1.20597	1.92181	2.05704	0.221735	0.0216732	0.00590476	-1.84401
DNAJA1	-3.94736	-2.42987	-3.69775	-4.65605	-3.72318	-1.03943	-1.95373	-0.526293	0.0679077	0.0207136	-1.8721
PRKACA;PRKACB	-2.3294	-0.973991	-4.19431	-4.39404	-2.07524	0.325388	-2.00216	-0.526712	0.10619	0.0356688	-1.90326
FAM160B1	-4.84062	-2.17041	-3.96738	-4.74348	-4.2274	-1.81037	-0.628813	-1.25379	0.0992432	0.0331126	-1.95038
TSTA3	-5.13159	-2.41216	-4.02388	-4.30533	-1.41014	-1.89082	-2.79265	-1.87503	0.0212791	0.00596564	-1.97608
IRS2	-3.81073	-2.17335	-4.08342	-4.18914	-3.17261	-1.4564	-0.626775	-1.07295	0.0346552	0.00842169	-1.98198
SEC22B	-1.11003	-0.974116	-3.84079	-0.459229	-0.348183	0.252155	0.340826	1.78304	0.0551205	0.0160424	-2.103
CANX	2.51917	2.8164	-1.97036	2.41537	2.89778	4.18007	2.82216	4.3715	0.130784	0.0471767	-2.12273
NSF	-1.48087	-2.15325	-2.31746	-3.95352	-0.557959	-0.841375	-0.403984	0.637157	0.0121073	0.0046639	-2.18474
LYN	-0.706747	-0.189564	-0.214791	-2.67094	0.770937	1.76174	1.18364	1.29382	0.0122798	0.00464463	-2.19804
GOLGA4	-1.32527	0.919731	-0.293423	-3.48981	0.635805	1.90359	-0.23817	2.31761	0.0929376	0.0304484	-2.2019
ZYX	-1.89487	-1.8926	-3.98623	-3.67357	0.000795364	-2.0338	-0.451692	-0.0297394	0.0233727	0.00647492	-2.23321
COPG1	-0.278355	-0.5223	0.369218	-1.16828	1.66926	2.73286	0.27495	2.71842	0.0145489	0.0051811	-2.2488
GSS	-3.64413	-1.26015	-0.927645	-2.89801	0.0668468	1.19052	-0.168253	-0.799231	0.026527	0.00690675	-2.25495
9-Sep	-2.15036	-0.468261	-4.43097	-1.08043	-1.5572	0.973484	0.529798	0.981577	0.0768667	0.0226794	-2.26442
GDPD5	-4.11528	-4.51766	-3.28609	0.00206375	-1.40667	-0.517008	-0.0619664	-0.807693	0.0758112	0.0224891	-2.28091
XPNPEP1	-3.56212	-6.36144	-4.24481	-6.18255	-3.31662	-2.77705	-2.34782	-2.74092	0.0196926	0.00611268	-2.29213
CAPZA1	1.0251	1.68015	1.41688	-3.0583	1.99636	2.71643	3.28827	2.24611	0.0933166	0.0305089	-2.29584
NOS3	-2.83047	2.79323	-0.0908899	-1.37021	0.948843	2.62903	1.55267	2.9086	0.111815	0.0375589	-2.38437
IMPDH2	-4.6107	-3.18283	-2.86424	-5.65776	-3.28719	-1.48678	-0.308058	-1.60912	0.0357884	0.00905389	-2.4061
GIPC1	-0.720601	-5.7983	-3.55573	-6.01537	-0.567785	-2.64418	-2.22526	-1.00603	0.119143	0.0411975	-2.41169
ITGB1	-0.487143	0.724077	0.596051	1.44383	1.71631	3.59154	3.3595	3.27308	0.00614717	0.00368715	-2.4159
RNPEP	-2.75611	-2.85907	-0.237503	-5.80026	-2.82489	-0.229269	0.599487	0.477736	0.13232	0.0480664	-2.419
PRMT1	-4.96181	-1.67156	-4.46423	-3.80473	-3.96233	-0.328672	-0.75548	-0.0761452	0.0794555	0.0244518	-2.44492
EIF2S3;EIF2S3L	-0.859255	-1.4821	-3.00897	-0.549908	0.635096	1.96504	0.865203	0.555405	0.00803921	0.00390431	-2.48024
LANCL2	-4.45869	-5.20721	-4.70051	-5.33759	-2.03926	-1.7995	-3.04018	-2.85282	0.000500383	0.000982456	-2.49306
PDIA6	0.260577	-1.44774	-3.47548	-2.71325	0.545521	0.512415	-0.173264	1.77945	0.0332248	0.00821818	-2.51
PPP2R1A	-0.305524	-0.780583	-1.13987	-5.8866	-0.999964	1.45826	0.158641	1.3388	0.126615	0.0449263	-2.51708
RPS28	-4.52713	-4.38463	-4.23266	-4.13347	-4.4433	-0.327118	-1.97108	-0.400946	0.0396345	0.0109885	-2.53386
STS	-4.65392	-4.31941	-4.02464	-0.337364	-0.450163	-2.57874	-0.531788	0.465828	0.0758473	0.0224348	-2.56012
ILVBL	-0.779742	-3.24743	-4.58028	-4.69503	-3.43172	-0.162003	-1.44642	1.9932	0.129009	0.0463549	-2.56388
RALB	-2.09142	-1.58353	-4.75813	-2.75711	1.48913	0.942858	-2.98658	-0.235691	0.0763443	0.0227338	-2.59998
PSMA2	-3.54496	-4.41577	-0.122629	-4.97084	-2.59037	0.615143	-0.66985	0.00249672	0.0902379	0.0291441	-2.6029
TXNL1	-1.55658	-0.894317	-4.69826	-6.40918	-0.865841	0.570736	-0.738957	-2.10488	0.115108	0.0393177	-2.60485
SND1	-2.06133	-3.82114	0.400395	-4.10093	-0.310539	0.173191	0.000906467	1.05868	0.0504819	0.0145876	-2.62631
RANBP9	-4.47127	-4.05515	-4.01045	-4.90025	-1.58628	-2.64917	-0.755719	-1.93208	0.0010455	0.00182278	-2.62847
KIAA1468	-2.76751	-2.66153	-5.9575	-5.80344	-1.28925	-2.46616	-2.10104	-0.805447	0.0375458	0.0103109	-2.63202
RARS	1.23183	-1.98174	0.943814	-4.02612	0.822535	1.89337	1.25395	2.73016	0.0932861	0.0305772	-2.63306
YWHAQ	-4.74606	0.916574	-2.97734	-5.59442	-1.12796	-0.0837307	0.337791	-0.992357	0.127227	0.0450985	-2.63375
HSP90B1	2.58544	3.12925	0.583844	1.48144	4.34882	4.81824	3.76531	5.41449	0.00748358	0.00382178	-2.64172
PLEC	-3.37194	-3.70768	-5.19708	-2.46462	-1.47972	-2.96335	0.217653	0.074564	0.0304236	0.00821317	-2.64762
RPL5	-0.973724	-2.50078	-4.64113	-6.49363	-1.60227	-0.0819645	-1.39807	-0.908361	0.0789429	0.0243019	-2.65465
SPAG9	-4.13274	-1.56996	-1.44803	-5.34847	-1.05973	-0.29228	-1.11428	0.615986	0.0439707	0.0119669	-2.66222
PSMA3	-0.187144	-0.24799	-5.01857	-4.89548	-0.43527	1.41337	-0.763414	0.0975895	0.115651	0.0394468	-2.66536
DNM1L	-3.45269	-0.340682	-4.51085	-5.11797	-0.966099	0.0877705	-1.49757	-0.357708	0.0539253	0.0155106	-2.67215
SQSTM1	-3.86932	-3.04553	-4.5937	-4.31166	-1.23675	-2.42211	-1.03377	-0.368404	0.00262031	0.00267742	-2.68979
RAI14	-5.44617	-3.35383	-4.9428	-6.22273	-5.94101	-2.06153	-0.832399	-0.368029	0.103505	0.0349825	-2.69064
TJP2	-3.14253	-1.89793	-2.78982	-4.64352	-0.484808	-0.803965	-0.850502	0.430479	0.00584011	0.00383721	-2.69125
ACTR1A	0.518023	-0.236203	-3.57637	-1.80822	0.39267	1.90766	1.95905	1.44048	0.0326935	0.00815902	-2.70066
ACTR1B	-5.91443	-4.66334	-5.02022	-6.38126	-2.82073	-2.74243	-2.96656	-2.61147	0.000523484	0.000949153	-2.70951
TUBB4B	1.84478	3.83453	-1.42699	4.41507	4.35218	5.13731	5.11632	4.92265	0.0874349	0.0276538	-2.71527
MARS	-4.41751	-4.48076	-4.06491	-6.05815	-4.16311	-2.59895	-1.10008	-0.267794	0.0304551	0.0081875	-2.72285
EIF3L	-4.58303	-3.07663	1.81472	-1.78102	1.15428	2.09862	-1.50063	1.58835	0.134247	0.0489256	-2.74164
RABGAP1	-0.607923	-1.64859	-4.86801	-5.14694	-1.10098	-0.174959	-0.608743	0.58223	0.0616566	0.0197326	-2.74225
IGSF3	-1.93851	-4.68055	-0.829787	-4.01538	-1.85748	0.0645885	0.461439	0.889687	0.043581	0.0120332	-2.75561
DIP2B	-0.956103	-4.42986	-4.39649	-3.94167	-3.53936	0.648108	-0.767017	0.957056	0.0820547	0.0253209	-2.75573
EIF5B	-6.74798	-2.87934	-4.15614	-5.60231	-3.05777	-2.33139	-1.3566	-1.60262	0.0247045	0.00646753	-2.75934
PURB	-3.25598	-3.87049	-4.01952	-3.16095	-1.60975	-0.160776	-1.36282	0.0214443	0.000965497	0.00123077	-2.79876
CCT7	-2.16702	-2.70743	-0.106468	-0.192823	2.04295	2.29759	0.324989	1.36257	0.012935	0.00485141	-2.80046
FKBP15	-4.5317	-5.19723	-4.09657	-3.92837	-3.73739	-1.12329	-0.534037	-1.1498	0.0107638	0.00464069	-2.80234
GIT1	-2.9113	-4.32446	-3.57709	-5.63746	-2.14725	-0.686371	-1.11597	-1.25657	0.00533308	0.0039521	-2.81104
AARS	-1.34557	0.0954418	-4.56783	-3.73366	0.585268	0.425446	0.28194	0.41605	0.0396329	0.0110202	-2.81508
NAMPT	-1.5291	-1.68595	-4.95463	-5.09934	-1.59768	0.465607	-0.0337749	-0.80282	0.0406319	0.0108636	-2.82509
MDH1	2.27404	0.538835	-3.89029	-0.0154972	1.94323	3.0664	3.14491	2.09313	0.0784601	0.0236596	-2.83514
DPP4	-0.544267	-4.94373	-2.82186	-4.93219	-2.4987	0.77062	-0.445617	0.314226	0.0668334	0.0206768	-2.84564
AP3S1	-0.970009	-4.30801	-4.76818	-4.82074	-0.542809	-1.25695	-0.802106	-0.854757	0.0224413	0.00599327	-2.85258
DARS	-4.51435	1.66213	0.856222	-0.0521107	2.85411	2.47396	1.7553	2.28549	0.0872612	0.0277169	-2.85425
LIN28B	-4.3789	-2.6247	-4.50254	-6.22166	-0.900507	-2.06799	-3.02159	-0.294577	0.0239866	0.00653115	-2.86078
DDX3X;DDX3Y	-2.68216	0.148918	-3.39932	-4.43727	-0.834558	0.64616	0.42988	0.867001	0.0344778	0.00844713	-2.86958
COPB1	-1.38042	-2.03493	0.176412	-5.49947	0.316156	1.07618	-1.16889	2.60359	0.090162	0.0292099	-2.89136
UNC13D	-3.57486	-5.07928	-4.92143	-1.52498	-2.33082	-0.483717	-0.939208	0.280867	0.0259438	0.00677419	-2.90692
HOOK3	-7.01121	-1.859	-3.88998	-5.33096	-1.96815	-1.58013	-2.46515	-0.378927	0.0479386	0.0134092	-2.9247
ASNA1	1.33482	-4.80802	-3.57064	-5.05586	0.38735	0.442444	-1.51476	0.303677	0.109964	0.0366638	-2.9296
PSMB5	-4.24246	-5.5629	-3.19133	-0.0365067	-0.644411	0.279261	0.364305	-1.30553	0.0565279	0.0167053	-2.9317
CLIC1	0.385982	1.90325	-4.45282	1.0015	2.08154	2.56244	2.81749	3.10744	0.0875991	0.0275909	-2.93275
CDA	0.185697	-2.08609	-4.26269	-5.3357	-0.410727	0.0431557	-0.410354	1.05238	0.0598617	0.018615	-2.94331
EPB41L1	0.873918	-3.81693	-5.2901	-4.13216	-2.80894	-0.346613	1.5055	1.12888	0.127439	0.0452301	-2.96102
VWA5A	-2.88311	-2.38048	-4.91638	-2.79383	-1.0498	0.000785828	0.221879	-0.243277	0.00330729	0.00293939	-2.97585
SMS	-0.319689	-3.39357	-5.07127	-6.84695	0.103733	-0.671194	-1.64187	-1.50883	0.0851771	0.0269192	-2.97833
CAPZA2	-0.34098	0.574863	-4.72564	-1.24571	0.326141	2.18172	2.23796	1.47351	0.052646	0.0154347	-2.9892
ADIRF	-6.04122	-3.03608	-4.50214	-5.27961	-2.24397	-1.37642	-0.0808721	-3.1901	0.0175097	0.00557037	-2.99192
WDR13	-4.90866	-3.74033	-4.25359	-6.17103	-3.39228	-0.722704	-1.6443	-1.29419	0.0083798	0.00384906	-3.00503
NPEPPS;NPEPPSL1	-4.40857	0.311088	-3.88886	-4.80496	-0.344746	1.66184	-2.13923	0.12928	0.0771874	0.0226952	-3.02461
GNAS	-4.96542	-1.7367	-4.80462	-4.72656	-3.21048	-0.616266	0.473733	-0.780283	0.033064	0.00824316	-3.025
PAICS	-5.63915	-2.94411	-1.33845	-5.57801	1.49756	-3.47696	-1.28822	-0.102066	0.0872551	0.0277803	-3.03251
SCCPDH	-3.41417	-0.555779	-4.18819	-7.86868	-1.26228	-0.216038	-2.01096	-0.3771	0.0996546	0.0331542	-3.04011
APEH	-5.54999	-2.07011	-4.00543	-4.35816	-2.77699	-0.10289	0.290033	-1.15405	0.0218252	0.00588475	-3.05995
SLAIN2	0.485669	-4.91528	-4.4901	-5.97065	-2.37937	-0.309534	0.148054	-0.100922	0.0955597	0.0308686	-3.06215
PYGB	-5.81034	-0.138852	-4.67586	-2.47453	-0.0372238	0.296314	-1.11903	0.0335999	0.0551863	0.016	-3.06831
LARS	-2.94982	-5.68226	-2.71243	-4.33587	-2.66977	-0.668314	0.0673699	-0.10009	0.0163776	0.00569697	-3.07739
ANKFY1	-4.05595	-1.03551	-2.75941	-1.84255	-0.331284	0.767069	1.10272	1.17911	0.00558672	0.00390533	-3.10276
PPP1R21	-4.8121	-3.66874	-5.50586	-1.1869	-0.996983	-0.267237	-0.927425	-0.541777	0.0179286	0.00599267	-3.11004
PGD	-3.79758	-0.583474	-1.03073	-4.0842	0.801218	-0.0408039	1.21095	0.990391	0.0169518	0.00561194	-3.11444
PSG2	-4.18547	-4.32099	-5.48926	-3.08116	-3.04763	-0.525486	-1.70182	0.661858	0.0157479	0.00540541	-3.11595
YWHAG	-0.945864	0.645385	1.36994	-5.73813	0.709671	2.43547	2.94422	1.72181	0.111004	0.0371269	-3.11996
CLTB	-4.72528	1.20288	-5.55886	-1.72851	-1.48382	1.55683	1.30793	0.308268	0.11351	0.0383162	-3.12474
CYFIP1	-3.77688	-1.03499	-3.60593	-6.3301	-1.35671	0.65266	-1.54475	0.00564003	0.0409904	0.0108023	-3.12619
ATP1A1	1.43502	0.971568	-3.1515	0.897217	1.82936	3.4604	4.16196	3.21222	0.0375589	0.0102807	-3.12791
RPS3A	-0.295738	-4.27453	-5.17342	-0.877979	-3.40285	2.41194	1.44434	1.44182	0.130625	0.047275	-3.12923
BAG6	-3.69102	-2.38645	-1.14292	-2.80584	-0.897406	0.632519	1.95504	0.861006	0.00732393	0.00391878	-3.14435
STARD13	-5.27233	-3.79061	-3.06898	-5.80148	-2.52099	-1.19064	-1.11939	-0.522284	0.00617962	0.00366667	-3.14502
BPGM	4.04802	-1.11907	-0.308757	-0.433537	3.03694	4.21373	3.47658	4.07644	0.040503	0.0108946	-3.15426
SGTA	-4.56344	-1.84882	-2.80934	-4.98714	-0.694569	-0.119926	-1.03542	0.266386	0.00728551	0.00361224	-3.15631
SKP1	-0.151	-5.79315	-3.17066	-6.10009	-0.00361252	-1.50101	-0.256987	-0.808968	0.0680505	0.0206617	-3.16108
NME1;NME2;NME2P1	-2.68788	1.81573	-3.60132	-4.97782	1.59716	0.915083	0.826683	-0.0886726	0.0802206	0.0244965	-3.17539
EPN1	-5.15691	-4.12855	-3.77449	-6.51644	-2.75388	-1.06044	-1.59908	-1.46072	0.00435543	0.00334211	-3.17557
EWSR1	-7.2415	-4.60694	-5.29704	-0.572834	-1.52387	-0.423119	-1.83143	-1.23426	0.0686034	0.02061	-3.17641
SUGT1	-4.48246	-6.44015	-4.52242	-4.91133	-1.45232	-2.15316	-1.07813	-2.96461	0.00217634	0.00178571	-3.17703
RAB10	-5.21074	-4.73501	-4.87895	-4.30921	-3.07818	-2.31776	-1.34118	0.366846	0.00593289	0.00372881	-3.19091
RABGGTA	-5.9166	-5.26361	-4.72007	-4.68992	-3.81666	-1.27402	-0.242957	-2.48706	0.00820959	0.0038673	-3.19238
PFDN2	-4.06047	-5.29343	-3.98675	-5.26483	-0.787447	-0.361349	-4.33502	-0.266918	0.0212129	0.00598621	-3.21369
EHD1	-0.217728	1.94002	-4.12695	-0.421673	3.40145	3.55735	0.659015	2.45241	0.0642277	0.0204682	-3.22413
HSPH1	-5.46572	-4.59126	-4.26861	-6.64983	-2.81229	-1.35031	-1.90353	-1.99719	0.00187359	0.00135849	-3.22803
AP2A1	1.14148	-1.22976	0.445051	-1.30822	3.09064	4.05884	1.55635	3.31607	0.00696006	0.00372632	-3.24334
AKAP2	-3.1229	-4.7393	-4.30809	-5.23444	-1.53939	-0.120237	-2.68884	0.034832	0.00590269	0.00377143	-3.27278
HUWE1	-5.83505	-3.65151	0.945093	-1.95316	-0.635569	1.19897	0.433391	1.63297	0.0734101	0.0220733	-3.2811
STAT5B	-1.15612	-0.280619	-0.299215	-4.93089	1.7835	2.89849	-0.862741	2.66834	0.0575697	0.0172324	-3.28861
SWAP70	-1.00148	-5.96709	-4.24522	-5.27325	0.0482826	-0.240425	-1.87785	-1.25779	0.0322688	0.00818405	-3.28981
PSMC3	-1.74563	-2.32635	-2.04743	-2.23815	1.36687	0.918692	0.636407	1.94948	4.30639e-05	0	-3.30725
SNX1	-4.71	-3.27358	-5.69673	-4.88423	-2.34206	-0.000785828	-1.80527	-1.18151	0.00351995	0.00283212	-3.30873
PRKCSH	-5.91137	1.22668	-0.80191	1.34711	2.67712	2.59781	1.29042	2.53526	0.104272	0.0352648	-3.31002
CKAP5	-3.85197	-2.50824	-3.7796	-4.57981	-0.664854	0.371044	-1.26517	0.142059	0.0011329	0.00177778	-3.32567
PGLS	-2.22648	-1.58904	-3.32268	-4.7961	-0.202576	1.12033	0.41291	0.137327	0.00442371	0.00332026	-3.35057
RRBP1	-4.34303	-1.7901	-4.09523	-4.44687	-1.90817	0.560177	-0.47589	0.562531	0.007982	0.00396117	-3.35347
SLK	-4.99036	-1.38542	-5.53158	-5.05971	-2.14168	0.23736	-0.949358	-0.634039	0.0204634	0.00600692	-3.36984
CCT6A	0.613477	-0.514935	0.27983	-7.31263	0.737516	1.61539	3.0099	1.19212	0.132478	0.0479669	-3.3723
KIF5B	-1.44864	-0.629082	-3.18328	0.254772	2.4735	3.08953	0.0304227	2.94325	0.0161508	0.00554198	-3.38573
ANKRD13A	-2.91679	-3.23484	-5.95883	-6.92817	-1.14454	-1.17851	-1.79747	-1.31751	0.0148341	0.00516078	-3.40015
DCTN1	0.206285	-0.513756	-0.276276	-4.8142	1.46533	1.63077	2.57347	2.53434	0.0298796	0.00766038	-3.40046
EXOC4	-4.93039	-0.565045	-5.95353	-4.81151	-2.27453	-0.604483	-0.180318	0.457342	0.0424276	0.0112135	-3.41462
GNAQ	-4.62753	0.59025	-3.74634	-5.06506	-0.57757	2.16737	-1.27974	0.510511	0.0627403	0.0197852	-3.41731
CCT8	-0.593499	0.981021	-6.10314	0.0774689	1.73296	2.77294	1.87756	1.72269	0.07776	0.0229169	-3.43607
RPS3	-0.54069	-0.41186	-3.23575	-4.06708	0.632496	2.02831	1.39692	1.45921	0.0123786	0.00462551	-3.44308
IARS	-2.16151	-1.62932	-5.78175	-8.49818	-0.978624	-0.87558	-3.18778	0.793224	0.104927	0.0353712	-3.4555
PACSIN2	-1.93186	1.94616	-5.56678	0.18836	1.34869	2.31455	1.95474	2.90398	0.0798789	0.024554	-3.47152
SRP9	-5.53169	-4.85069	-5.43267	-7.06381	-2.43535	-2.53424	-1.11113	-2.88318	0.0012768	0.00167442	-3.47874
ACO1	-3.51589	-3.12587	-4.49515	-6.31327	-1.99286	1.36975	-3.34492	0.469545	0.0363445	0.00933333	-3.48792
ATP6V0A1	-5.19276	-2.58816	-3.47674	-6.18006	-2.18963	0.505215	-1.34932	-0.426689	0.0128797	0.00453226	-3.49432
DDOST	-0.809247	-1.19024	-5.7303	-7.40805	-1.99955	0.21159	0.102035	0.539043	0.091767	0.0302202	-3.49774
MAP7D1	-5.19546	-5.45311	-2.1162	-7.53117	-1.40865	-2.11256	-0.709158	-2.06456	0.0237669	0.00657426	-3.50025
PA2G4	-0.099618	0.623673	-4.72995	-3.84356	0.886641	1.5306	1.97105	1.59792	0.0409804	0.0108329	-3.50892
HSP90AB1	0.3122	1.06388	-0.289899	0.743258	3.17213	4.24273	4.42519	4.05491	0.000126308	0.00180645	-3.51638
SEC23A	-4.04383	-0.858428	-3.55741	-6.16178	-0.419794	0.38081	-1.11164	0.614134	0.0228795	0.00616107	-3.52124
NAGK	-4.9968	-2.03819	-4.22366	-2.29142	0.201088	0.315163	-0.796778	0.864338	0.00458049	0.00325641	-3.53347
RPL18	-5.18834	-0.740262	-4.5452	-3.95338	-0.966051	0.8333	0.632629	-0.783035	0.0178058	0.00552941	-3.53601
TACC2	-0.355029	0.755624	0.0835361	0.0265007	3.17145	3.60804	3.89958	3.97858	2.01562e-05	0	-3.53676
PFKL	-6.13059	0.369298	0.00725555	-0.612616	1.30699	2.23035	1.41593	2.8382	0.0648683	0.0203646	-3.53953
EXOC5	-0.143849	-2.77379	-5.31482	-2.63786	-0.0749817	0.383553	1.26035	1.73213	0.020383	0.00606993	-3.54284
THOP1	-5.13777	-2.60178	-5.28267	-4.54963	-0.661659	0.531393	-2.84437	-0.351011	0.00936247	0.00440183	-3.56155
KRT18	2.78421	-0.689629	-4.94781	-2.766	2.74224	2.70237	0.614377	2.57556	0.0842199	0.0265	-3.56344
CALR	2.26466	-1.12155	-0.919703	-6.76996	2.06965	2.06076	0.300357	3.30792	0.120997	0.0419619	-3.57131
RAB2A;RAB2B	0.890697	-2.11357	-5.08198	-6.41285	-0.308434	1.62451	-1.64703	1.96838	0.0983434	0.0327168	-3.58878
PFN2	-5.53667	0.456347	-4.4469	-5.00742	-1.17238	-0.0101109	0.932146	0.169634	0.0468388	0.0129945	-3.61348
TUBA4A	0.949737	2.19733	-3.97706	-5.19635	1.54682	2.99994	1.28695	2.6	0.0998885	0.0332132	-3.61501
NT5E	-0.778978	0.540233	0.0815325	-6.81374	-0.555908	2.12289	2.67891	3.25259	0.106818	0.0359652	-3.61736
LNPEP	-4.62606	0.294674	-2.05434	-5.45151	-0.679312	2.17899	0.238664	0.935667	0.0449191	0.0124493	-3.62781
UBE2L3	-5.83022	-3.01412	-4.00832	-4.8438	-1.47648	-1.64097	-0.860131	0.830788	0.00449011	0.0032987	-3.63741
SLC9A1	-6.43472	-6.26079	-1.2546	-6.04857	0.258339	-1.79476	-1.46821	-2.34478	0.0369851	0.0100059	-3.66232
EXOC2	-3.6275	-6.82113	1.2985	-4.08517	-0.285759	0.860973	0.0845742	0.764252	0.0760915	0.0226313	-3.66484
ARPC1B	-2.60146	-5.88318	-4.11595	0.503756	-1.09063	1.59627	0.829734	1.23055	0.0480131	0.013373	-3.66569
MTAP	-5.07235	-2.19982	-4.67605	-5.95319	-1.24415	-0.798319	-1.61018	0.487694	0.00726418	0.00363077	-3.68411
NARS	-1.42618	-4.84879	-4.27119	-2.93201	-1.08569	1.397	-0.0357289	1.04264	0.00791414	0.00398049	-3.6991
PSMA6	-3.50393	-0.402516	-4.61126	-5.27113	1.74001	1.76903	-2.22956	-0.244053	0.0421021	0.0111211	-3.70607
HNRNPF	-4.8798	-5.98475	-5.9122	-3.95084	-1.82675	-0.684456	-1.57741	-1.80744	0.000528397	0.000933333	-3.70788
FASN	1.206	0.300045	-5.1624	-3.36411	1.27137	1.77391	1.98902	2.80656	0.052263	0.0155174	-3.71533
RPS5	-6.26594	-5.14242	-3.0322	-4.48635	-3.05168	-1.14557	-0.060123	0.193451	0.00991708	0.00436199	-3.71575
DYNC1LI2	-3.43925	-5.70699	-4.37009	-5.9317	-1.32631	-0.329391	-1.47868	-1.44222	0.00120779	0.00173494	-3.71786
RAC1;RAC3	-2.78913	1.35063	-4.88814	0.968836	1.9326	2.86042	1.72492	3.00194	0.0523448	0.0154759	-3.71942
PSMD7	-5.75875	-5.90643	-0.515204	-5.60858	-1.15376	-0.963055	-1.64762	0.865538	0.0397472	0.010957	-3.72252
CAP1	-3.6975	2.81739	-0.812783	-0.111719	2.29558	4.04716	2.87657	3.88705	0.0374948	0.0103412	-3.72774
AAK1	1.53507	-3.98865	-6.10829	-4.86074	0.597847	0.520508	-0.00305223	0.453398	0.0687468	0.0205586	-3.74783
EEF1D	-6.12826	0.310218	-4.54377	-4.60242	0.739569	1.64645	-3.58162	1.22744	0.0891559	0.0287528	-3.74902
PSMD6	-3.26886	0.0962133	-5.2789	-4.79643	-0.167679	1.89811	-1.62188	1.66169	0.0432453	0.0118329	-3.75455
AP1B1	-3.93892	-4.78903	-3.06767	-6.71211	-5.72536	1.47779	0.282268	0.491148	0.0838478	0.0265615	-3.75839
P4HB	2.43273	0.632709	-1.43537	-2.27449	4.25286	4.03834	2.47346	3.62474	0.015913	0.00536398	-3.75846
EIF3B	0.271668	-0.55354	-3.92831	-4.03868	0.476709	2.88346	1.61903	1.83861	0.0218713	0.00601351	-3.76667
UBE2V1;UBE2V2	-5.76342	-5.39075	0.736264	-5.81894	-0.166445	-0.282743	-0.781435	0.0852547	0.0577626	0.0175313	-3.77287
PPIB	0.891532	-2.07607	-0.454579	-3.36851	1.70168	3.22928	1.81916	3.33816	0.0105136	0.00474336	-3.77398
EIF3I	-5.35893	-1.60172	1.29294	-4.92329	0.79122	2.32514	0.188129	1.23044	0.0585944	0.0179636	-3.78148
TCP1	-0.867344	-0.576548	-5.37993	-4.10875	0.787256	0.559563	0.103506	2.75552	0.0291386	0.00709148	-3.7846
2-Sep	-4.24571	1.59772	0.602803	-5.04902	1.52744	1.72334	1.71275	3.15598	0.0692183	0.0205075	-3.80343
SH3KBP1	-2.5504	0.348759	-3.95296	-6.75557	1.12419	1.90219	-1.52103	0.848806	0.0602797	0.0192887	-3.81608
COPA	-0.0896883	1.36908	0.298248	-6.24195	1.7574	3.00155	2.48049	3.36577	0.0725318	0.0213071	-3.81738
RPL10A	-5.86177	-4.87375	-2.06674	-7.6132	-1.93762	0.0812111	-2.61248	-0.636261	0.0266427	0.00688462	-3.82758
RAB6A;RAB6B	-4.31307	0.850098	-3.27813	-6.20444	1.68695	1.80096	-2.40305	1.31366	0.076918	0.0226253	-3.83601
CLIC5	-1.02638	-2.00782	-5.03448	-3.3398	-0.606585	2.05996	1.14837	1.34158	0.0100502	0.00455605	-3.83795
NCKAP1	-4.5229	-1.89618	-5.81889	-5.5067	-0.774628	-0.741219	-1.40692	0.530155	0.00779051	0.004	-3.83802
TXNRD1	-0.770875	-1.78235	-3.70382	-5.33558	0.260586	2.40395	-0.353372	1.53513	0.017604	0.00554982	-3.85973
PSMB4	-0.155988	-1.97457	-5.35296	-5.15265	1.37717	0.454245	0.715911	0.348015	0.0234269	0.00645333	-3.88288
KLC2	-4.38978	-3.92891	-3.06829	-5.17954	-1.0868	0.129742	-0.0324979	-0.0252419	0.000304013	0.00124444	-3.88793
SEC31A	-4.70693	-5.25191	1.19854	-5.57927	-0.530674	1.20586	-0.307854	0.962044	0.0566953	0.0167979	-3.91724
USP5	-0.49764	-2.51251	-5.42684	-3.30028	0.12149	1.36726	1.20341	1.25838	0.0100773	0.00453571	-3.92195
NUDC	-5.49724	1.38596	-4.57349	-6.09701	0.28989	1.35111	-1.94645	1.26122	0.08199	0.0252494	-3.93439
LAMP1	-3.65758	-4.33209	-3.1732	-7.62711	-0.889297	-1.01198	-0.288827	-0.767101	0.00807271	0.00388571	-3.95819
KPNB1	-3.93283	-0.391566	-2.4098	-7.05722	0.999573	1.357	-0.206629	-0.0931931	0.0347762	0.0083964	-3.96204
IGF2BP3	-3.99471	0.893285	-5.80151	-4.84581	-0.855316	1.10524	0.718204	1.19646	0.0438979	0.012	-3.97833
PURA	-3.35702	-3.6647	-5.00882	-6.35614	-1.99116	0.188908	-0.868276	0.270533	0.00369181	0.00314286	-3.99667
PRDX1	2.16041	2.34632	0.310322	2.53988	5.62561	4.71618	7.71307	5.31262	0.00294793	0.00259375	-4.00264
RPL4	-1.71904	-1.2135	-4.66628	-7.36702	-2.10203	1.63968	0.45045	1.10033	0.0510821	0.0147742	-4.01357
EIF2S1	-1.99734	-5.6527	-3.94499	-7.80523	0.207352	-0.630209	-1.43963	-1.47037	0.0212914	0.00594521	-4.01685
EIF3F	-4.61803	-2.57649	-1.03301	-1.93578	0.530359	2.39347	0.922363	2.06484	0.00387604	0.00350345	-4.01858
HNRNPH1	-6.4446	-1.19806	-5.18183	-2.44488	-0.69117	0.16016	0.344947	1.01424	0.0186176	0.00588489	-4.02439
HYOU1	-5.68583	-5.42141	-3.73541	-2.36513	0.212215	0.0880394	-2.36895	0.965277	0.00906006	0.00448372	-4.02609
CSRP1	-3.51764	0.490317	-3.02604	-1.87947	2.64762	2.94086	0.0975089	2.51978	0.0108534	0.00462069	-4.03465
PSMD14	-4.87524	-1.76062	-1.85027	-6.1662	0.384825	0.460802	0.045836	0.607674	0.010905	0.00460086	-4.03786
PSMD1	0.273446	-5.35	-2.8266	-5.11246	0.525526	1.65933	-1.19869	2.16593	0.0361804	0.00936119	-4.04193
EXOC7	-4.95469	-2.68123	-5.04355	-2.34954	-2.59081	1.06279	1.19921	1.55152	0.0152208	0.00544747	-4.06293
PLXNB2	-2.5835	-6.08081	0.255201	-0.250858	1.49079	2.04376	2.00501	2.06461	0.0310533	0.00823457	-4.06603
HSPA8	3.41863	3.61557	-4.49105	3.21327	4.64171	6.06607	6.09907	5.22406	0.0893297	0.0289955	-4.06863
PGM2	-3.42198	-0.639625	0.869243	-7.57342	-0.487806	1.95365	2.09237	2.05139	0.0815678	0.0252056	-4.09384
SNX9	-6.58128	0.172258	-3.87753	-6.50064	-0.85463	-0.876192	0.397903	0.948664	0.0475457	0.0133261	-4.10073
GALE	-3.07421	-6.84316	-5.61136	-0.864302	-1.58372	0.959417	1.04362	-0.356434	0.0313185	0.00820923	-4.11398
PPIA	-4.81946	2.92042	-0.445161	-4.60289	2.72686	2.62084	2.55815	1.7268	0.0678907	0.0207657	-4.14494
FAM129B	-0.798616	1.55528	1.12297	-2.55679	3.7286	4.32207	3.90708	3.99019	0.0047922	0.00353086	-4.15628
BZW2	-0.395599	-2.36539	-5.41037	-4.91365	-0.963974	1.50567	1.11744	1.88109	0.0204275	0.00604878	-4.15631
AP3B1	-3.22927	-2.534	-4.13187	-4.43118	-1.21218	1.25759	0.868431	1.42972	0.00142214	0.00156522	-4.16747
DNAJC8	-6.08194	-6.07976	-4.60433	-5.31624	-2.5105	-1.65405	-0.376941	-0.785332	0.000401255	0.00109804	-4.18886
PSMC5	-0.666947	-4.77767	-4.00661	-2.99526	0.534925	1.14477	1.40379	1.2829	0.00368698	0.00316547	-4.20322
LRRC47	-3.6589	-4.42678	-3.87408	-4.48969	-0.598471	0.973242	0.550014	-0.546585	7.95465e-05	0.00207407	-4.20691
DHPS	-5.71591	-3.82462	-3.99979	-6.96297	-0.908152	-0.885931	0.128625	-1.98236	0.00274042	0.002656	-4.21387
EEF1G	-1.71936	-0.276999	-4.68836	-2.07505	0.880278	2.96327	1.70013	2.55763	0.00639419	0.00362637	-4.21527
AHNAK	1.77899	2.50065	2.14639	0.918222	5.43781	6.26055	6.24482	6.26231	4.07644e-05	0	-4.21531
BAG3	-4.39333	-3.07465	-2.76352	-3.6002	-0.543753	0.952589	0.46673	2.2209	0.000769756	0.00145455	-4.23204
WDR1	1.70407	1.6087	-4.86967	-5.2907	1.6251	2.97889	2.94214	2.57124	0.0750332	0.0224878	-4.24124
NAP1L4	-3.90659	-3.15298	-4.08885	-3.09606	0.0277958	0.883047	1.22875	0.587982	2.26044e-05	0	-4.24301
CCT3	0.956826	-1.56967	-1.34636	-4.48852	2.75758	2.79918	2.77824	2.20558	0.00923909	0.0044424	-4.24708
GNAI1	-3.84622	-3.9229	-5.27194	-3.09206	-0.4419	-0.404839	1.7182	-0.0157738	0.000798138	0.0013913	-4.2472
TNKS1BP1	0.990296	-4.0025	-5.30455	-3.92296	-1.51465	1.79411	2.33731	2.14103	0.0427143	0.0114302	-4.24937
PSMD12	-5.54265	-1.26581	0.262658	-7.43702	1.17614	0.59869	0.32514	0.918451	0.0570133	0.0171309	-4.25031
PSMD8	-4.71444	-5.72156	-2.99738	-6.74588	-0.000795364	-1.04267	-1.01034	-1.08643	0.00229119	0.00169492	-4.25975
EEF2	1.11673	2.36369	-3.79458	0.131212	4.77297	4.18699	3.90136	4.03169	0.0191816	0.00582206	-4.26899
HPGD	-6.2656	-2.75176	-0.161911	-0.936804	1.06486	1.85806	3.24362	0.812679	0.0266975	0.00700319	-4.27382
RPLP0P6;RPLP0	-5.61563	-2.65861	-4.01397	-5.76162	-0.754065	1.16866	-0.782286	-0.468988	0.00256715	0.0027438	-4.30329
AP2A2	-0.0832033	-5.91232	-5.01399	-5.83315	-1.25103	0.313477	0.163297	1.1534	0.0268353	0.00698089	-4.30545
ETF1	-7.21076	-4.00399	-4.27376	-5.73593	-1.55289	-1.65793	-0.174566	-0.589466	0.00195925	0.0013211	-4.31239
AP3D1	-6.61918	-4.83569	2.77031	-6.10675	0.898499	0.586432	0.353378	0.62978	0.0964663	0.0312533	-4.31485
KRT7	-4.65896	-2.99858	0.210078	-1.96089	1.86713	2.45358	1.01466	2.52126	0.00705611	0.0036875	-4.31625
PLIN3	-0.930823	0.490407	-5.61631	-1.84566	0.971222	2.86703	2.78181	2.78054	0.0204387	0.00602778	-4.32575
PTPRF	-0.807487	-5.90328	-0.135223	-1.20462	0.786406	3.51088	2.16637	2.82306	0.0235739	0.00659603	-4.33433
CCT5	-1.32348	-5.44928	-2.46993	-5.95542	-2.07272	1.68563	0.731031	1.87284	0.0239088	0.00655263	-4.35372
HNRNPA2B1	1.62129	-6.23387	-2.69154	-4.54602	0.919792	2.08667	1.27093	1.29184	0.043546	0.0120667	-4.35485
ARHGAP17	1.06999	-6.43036	-3.12047	-2.83991	-0.764082	2.40701	1.9976	2.47308	0.0442132	0.0121209	-4.35859
ACTN4	1.23413	3.74656	-4.0356	2.89526	4.81089	5.63399	5.4737	5.36487	0.0474205	0.0130899	-4.36077
TFRC	0.794339	1.93936	-0.10016	1.82066	4.9913	6.58555	5.54499	4.89366	0.000386384	0.00112	-4.39032
QARS	1.69461	-1.96217	-4.51445	-5.62711	0.533911	2.07665	1.99766	2.54796	0.0400932	0.0109257	-4.39133
VPS35	-5.79886	-0.910333	1.38872	-7.06516	1.14849	1.97344	0.365512	1.77237	0.0729078	0.0212549	-4.41136
GSK3B	-5.37705	-2.09736	-3.58004	-4.86639	0.679066	0.607252	0.759271	-0.281521	0.00122867	0.00171429	-4.42123
TFG	-6.04169	-5.94569	1.76865	-6.52998	0.778086	-1.33689	0.368799	1.13717	0.0757253	0.0225437	-4.42397
INSR	-5.62179	-6.69435	-4.21874	-4.09384	-6.62847	1.51298	0.694694	1.52742	0.0762072	0.0226827	-4.43384
VPS26A	-4.90446	-6.10804	-4.05646	-0.983192	0.245193	0.742306	0.43736	0.27747	0.006841	0.00374603	-4.43862
RPSA	-5.0154	-4.89312	-5.15248	-1.32424	0.482059	1.80751	-1.19232	0.302458	0.00709227	0.00364948	-4.44624
SERPINB6	-5.31576	-3.78859	-3.10134	-6.05194	-0.392939	0.434393	-1.10276	0.608246	0.00129611	0.00165517	-4.45114
CCT4	1.33044	-1.38542	-4.52063	-5.34259	1.0442	2.71918	1.43835	2.70093	0.0310322	0.00826006	-4.45521
ANXA11	-4.78173	-0.884206	-4.7467	-4.56277	1.18332	2.5776	-1.6803	0.780151	0.0140888	0.00493281	-4.45905
DNAJB1	-5.75736	-4.0229	-4.15861	-5.92943	-1.58251	-0.195379	-0.383224	0.154074	0.00040463	0.00107692	-4.46532
GMPPB	-6.02795	-3.43934	-3.01162	-6.08473	0.262014	0.692059	-0.798498	-0.824728	0.0026165	0.00269919	-4.47362
UBA1	0.214921	-4.69789	-3.53434	-1.44253	1.34523	2.10904	2.73287	2.24887	0.00744264	0.0038794	-4.47396
CAPS	-5.72128	-5.02289	1.99684	-5.88999	0.62989	1.7246	-0.456661	1.38084	0.061884	0.0196821	-4.479
PSMD13	-5.94957	-1.62	-3.19388	-2.97947	1.32804	0.701025	0.353914	1.84678	0.00350144	0.00287407	-4.49317
NEK7	-6.01444	-5.47376	-2.99523	-4.87483	-1.69655	-0.250534	0.22718	0.356089	0.00142529	0.00154839	-4.49861
ENTPD1	-1.57093	-0.972247	-0.860826	-5.44303	0.716236	2.95254	2.47376	3.01126	0.0100026	0.00434234	-4.50021
HSPA4	-5.44897	-3.95706	-0.862306	-4.78407	1.10339	0.944071	-0.303285	1.26435	0.00568994	0.00385965	-4.51523
PSME1	0.0673513	0.980281	-4.79406	-5.49061	1.5671	1.67494	2.64562	2.95036	0.0367019	0.00990533	-4.51877
TMEM43	-4.61605	-5.02892	-4.55818	-6.29716	-0.0460339	-0.566595	-2.1386	0.363438	0.000559437	0.000888889	-4.52813
IQGAP2	-0.107053	1.10742	-0.370821	-0.468939	4.01354	4.75217	4.47189	5.06475	4.09159e-05	0	-4.53544
CHP1	-5.79419	-1.24951	-4.26328	-6.8146	-0.0452766	0.364065	0.461198	-0.714708	0.0105651	0.00472247	-4.54672
7-Sep	-1.58779	-3.26527	-4.30631	-0.190882	1.64584	1.29159	3.01378	3.00599	0.00404988	0.00347945	-4.57687
CSE1L	-4.11907	-4.97698	-4.83091	-4.50522	-2.29497	1.31154	-0.246724	1.11002	0.00170705	0.00142574	-4.57801
GNB2L1	-2.51959	-2.79023	-1.04204	-4.57896	0.733255	2.47542	2.34256	1.85626	0.00144989	0.00151579	-4.58458
CAP2	-4.86989	-3.85444	-3.63105	-6.29288	-1.52855	0.822538	0.865978	-0.444595	0.0015137	0.00148454	-4.59091
PRKAA1	-5.24952	-4.24252	-4.78223	-5.87818	3.12525	-2.72525	-0.637653	-1.53691	0.0127553	0.00458776	-4.59447
UCHL3	-4.00421	-5.03886	-5.48873	-7.79853	0.348309	-0.574448	-3.38208	-0.263189	0.00706466	0.00366839	-4.61473
NAPRT	-3.52483	-5.13376	-3.56331	-6.76243	-0.310371	-0.270222	-0.901809	0.958181	0.00174908	0.00139806	-4.61503
PPAP2B	-2.88555	-4.16836	-1.98206	-5.18081	-0.468693	1.49323	1.96376	1.33092	0.00192279	0.00134579	-4.634
PHLDA2	-4.01174	-5.4198	-5.94081	-5.91213	-2.01766	0.874863	-0.700904	-0.779493	0.000773476	0.00143284	-4.66532
COPS4	-2.15431	-4.20628	-4.76504	-5.39726	-0.728674	0.557364	1.30822	1.03675	0.00138302	0.00161798	-4.67414
TNPO1	-5.74441	-2.32858	-4.68068	-3.26219	1.83284	-0.0220108	0.233083	0.68667	0.00158379	0.00146939	-4.68661
TBCA	-4.91377	-5.54669	-5.01455	-6.63595	-0.7624	-1.19118	-1.30186	0.0177135	7.63061e-05	0.00215385	-4.71831
ENDOU	-5.32828	-1.39746	-0.585295	-3.54176	1.63789	2.49279	0.907249	2.9855	0.00675568	0.0037861	-4.71906
PHYHIPL	-5.41732	-1.75636	-5.21769	-6.71766	-2.70028	0.0965748	0.909507	1.54422	0.0153926	0.00542636	-4.73977
HNRNPK	-5.948	-0.782438	-3.963	-4.5774	-0.119192	2.01245	0.405338	1.39086	0.00736923	0.00389899	-4.74008
GDI1	-7.13189	-1.40443	-4.28422	-6.00206	0.160963	1.13639	-0.552604	-0.571878	0.0110205	0.0045617	-4.74887
CAPZB	0.761874	-0.552702	-3.58132	-3.1777	2.30083	3.85451	3.33428	3.07925	0.00470749	0.00359748	-4.77968
TWF1	-6.51195	-3.75254	-6.34053	-4.06907	-1.07741	-0.0350323	-0.87159	0.45554	0.00106716	0.0018	-4.7864
DYNC1H1	-0.341372	0.690763	0.437098	-0.00206375	4.74784	5.27176	4.40043	5.53893	8.47268e-06	0	-4.79363
PPP1CB	-1.06776	0.375182	-3.40063	-7.73027	0.843609	2.76707	1.83891	1.96788	0.037999	0.0106512	-4.81024
EPS8L1	-4.15289	-2.12665	-0.705562	-6.07792	-0.437521	1.63988	2.21202	2.78385	0.0125302	0.00460656	-4.81531
EEF1A1P5;EEF1A1	1.9618	2.13041	-4.86846	2.72004	6.17672	5.66905	4.58778	4.77938	0.039002	0.0105896	-4.81729
SNAP23	-6.20439	0.325951	-4.7667	-5.8354	-1.40622	1.44808	1.78444	0.963785	0.0282692	0.00693671	-4.81766
FARSB	-5.25434	-4.78279	-4.29459	-5.91005	-1.24722	0.139376	0.0883451	0.0794144	5.77452e-05	0	-4.82542
TXN	-5.59992	2.74519	-4.68525	0.94726	3.59906	2.58326	4.39518	2.13806	0.0631377	0.0198469	-4.82706
RPS12	-6.24277	-4.17843	-4.17178	-5.10408	-1.438	-0.105042	1.56498	-0.339216	0.000866255	0.0012973	-4.84495
ATP6V1B2	-5.05135	-5.08351	-4.5569	-7.80253	-0.980312	-1.46479	-0.21713	-0.441168	0.000843806	0.00133333	-4.84772
ANK3	-3.42846	-3.71171	-5.47396	-3.55566	-0.15292	1.3987	0.75551	1.26192	0.000182232	0.00155556	-4.85825
STEAP4	-4.84932	-2.44362	-4.06923	-4.84387	-1.63768	1.44989	1.82496	1.64054	0.0027746	0.00261417	-4.87094
EIF4A1	-0.626783	-0.969759	-3.43402	-4.12953	2.71413	2.36434	2.72606	2.59162	0.00143591	0.00153191	-4.88906
USP14	-4.00497	-4.86703	-4.2796	-4.57123	-0.391415	0.941742	0.419054	0.867266	9.57958e-06	0	-4.88987
IDH1	-3.027	-2.39918	-4.09912	-5.48289	0.0624046	2.46735	0.584692	1.46397	0.00124285	0.00169412	-4.89665
EML2	-4.63969	-0.288349	-4.71874	-6.01559	0.479958	1.97864	1.03261	0.452034	0.0092701	0.00442202	-4.9014
ANXA2;ANXA2P2	0.272214	1.50287	0.784131	0.898085	5.47931	6.03756	5.85796	5.72499	2.14237e-06	0	-4.91063
PDCD4	-3.13306	0.260109	-4.5992	-4.39313	1.61344	1.50078	2.45855	2.23889	0.00516305	0.004	-4.91923
PDCD10	-4.08134	-4.60391	-4.615	-6.69757	1.05953	0.831186	-2.79438	0.606049	0.00385077	0.00352778	-4.92505
RAB11B;RAB11A	-3.63049	2.46085	-3.9231	-6.23898	2.14899	3.13199	0.798391	2.3021	0.042542	0.0111821	-4.9283
EIF3G	-2.37791	-5.18019	-4.40008	-7.92973	-1.58673	0.138554	0.541738	0.746685	0.00801971	0.00394203	-4.93204
DCTN2	-7.45422	-3.27469	-2.11049	-0.0030365	1.24256	2.5554	0.641338	2.4885	0.023466	0.00643189	-4.94256
PSMA7;PSMA8	-4.55428	-1.45816	-0.582314	-6.21489	1.96102	1.93234	2.41443	0.659512	0.0112402	0.00474262	-4.94423
NANS	-2.99026	-4.83951	-4.97706	-6.65434	-0.266979	-0.617508	0.424837	0.826145	0.000910218	0.00126316	-4.95691
PKM	-0.725995	2.5338	-3.45853	-0.274055	3.9316	4.22707	5.24882	4.60473	0.00746634	0.0038408	-4.98425
CORO1C	-5.39327	-0.512397	-4.55404	-3.09717	-0.10124	2.27198	1.67615	2.55738	0.00654428	0.00358696	-4.99029
PAK2	-4.82662	-5.58761	-3.91837	-5.99759	-0.377098	-0.203476	0.647274	-0.415651	7.3642e-05	0	-4.99531
EIF3A	-3.88736	-0.356117	-0.468404	-5.04076	1.91006	3.30171	1.31911	3.73436	0.00912841	0.00446296	-5.00447
HDLBP	-3.57036	-4.98701	-4.39418	-5.13631	-0.864326	1.21992	-0.138396	1.7131	0.000359168	0.00116667	-5.00454
DYNLL1	-4.3465	-3.44527	-3.81802	-6.47948	1.67221	1.78667	-3.56472	2.0653	0.0162086	0.00552091	-5.01218
CLIP1	-1.57144	0.13193	-3.08683	-1.26289	3.02505	3.38351	3.7651	4.13198	0.000376142	0.00114286	-5.02372
CAMK2G;CAMK2B;CAMK2A;CAMK2D	-3.72961	-3.26004	-6.03677	-7.35912	-1.61162	-0.356644	0.517808	1.1836	0.00452691	0.00327742	-5.02967
PGM1	-2.37781	-0.991932	-3.92076	-1.64708	2.03088	3.82358	2.46602	2.95734	0.000475222	0.001	-5.05385
YWHAZ	-5.30958	4.90688	-4.21853	3.63498	4.11576	4.84777	6.39459	3.95512	0.108044	0.0360087	-5.07487
UBQLN1	-4.74843	-5.64376	-4.9352	-4.2636	-0.116537	0.563951	-0.000906467	0.2658	4.2663e-06	0	-5.07582
VCP	0.517617	1.26331	-4.77248	1.17211	4.37752	4.93064	4.83998	4.40141	0.0128641	0.00455061	-5.09225
ENG	-0.536674	-0.794718	-3.2059	-6.25727	1.44835	2.38035	2.41372	3.38684	0.0103292	0.00451556	-5.10596
CCT2	-4.87986	-0.377645	-3.97817	-6.35658	-1.61323	2.22466	1.91207	2.31073	0.0180538	0.00594909	-5.10662
PDLIM2	-0.865546	-3.51708	-6.01315	-5.12905	0.174137	0.456989	1.82396	2.45347	0.00656557	0.00356757	-5.10834
EGFR	-2.61964	2.51104	-0.573576	-1.9618	3.35188	5.28355	3.94085	5.28938	0.00612034	0.00370787	-5.12741
PSMC2	-0.0675001	-5.00559	-4.97608	-3.21178	0.70285	1.75427	2.21806	2.57901	0.00588481	0.0037931	-5.12879
SNX2	-6.41576	-2.67213	-4.08074	-4.08648	-1.60592	1.5715	1.4509	1.84726	0.00381227	0.00355245	-5.12971
SLC7A5	-4.37098	-4.83615	-4.61715	-4.7427	0.654959	0.768076	0.937444	-0.369751	3.16971e-06	0	-5.13943
PRDX5	-1.60651	0.0203238	-4.73845	-6.96307	2.0452	2.58556	0.593662	2.05676	0.0193163	0.00578092	-5.14222
AIMP1	-4.54795	-1.51051	-4.24898	-5.20172	0.848574	1.66956	1.04476	1.50785	0.000844274	0.00131507	-5.14498
PGAM1	-3.67446	1.53488	-4.8279	0.435448	2.67899	3.76819	3.91109	3.72813	0.0168431	0.00567547	-5.15461
THBD	-6.23929	-5.46647	-3.25662	-6.57612	-2.01345	-0.460129	1.11288	0.518084	0.00218986	0.00176991	-5.17397
EEA1	1.02946	1.42905	-0.0796165	-2.28829	5.00164	5.17723	5.22049	5.39842	0.000826005	0.00135211	-5.17679
SARS	-3.34402	-4.56074	-3.9446	-5.63816	-0.0715084	0.502024	0.99139	1.82067	0.000178515	0.0016	-5.18252
CA1	-2.48444	0.229955	-5.39447	-4.96266	5.67407	-4.37257	5.88826	0.945772	0.107883	0.0360868	-5.18679
PSMD3	-3.14481	-1.53255	-5.69316	-6.55322	-0.440655	1.26694	1.59896	1.41507	0.00592835	0.00375	-5.19101
RPS2	-5.36555	-3.12006	-2.54248	-6.61273	0.269947	0.489693	1.47846	0.888378	0.00193023	0.00133333	-5.19183
LCP1	-4.87375	1.20159	-5.65461	0.448671	1.65779	4.17857	3.15288	2.91421	0.0305707	0.00816199	-5.19539
BCR	-5.91029	-3.24725	-4.53436	-4.78988	0.160746	-0.0785389	0.499	1.72584	0.000257452	0.00130233	-5.19721
PAK1	-6.50127	-4.51322	-5.07779	-2.50099	-0.698811	1.41922	0.31571	1.21861	0.00162033	0.00145455	-5.212
DAB2	-1.47076	-3.20623	-2.85447	-7.52201	-0.137369	2.39492	1.36509	2.17986	0.0106924	0.00468122	-5.214
COBLL1	-1.71199	-1.63966	-2.02112	-1.77585	2.58221	3.2271	3.87714	4.05016	5.23102e-06	0	-5.22131
11-Sep	-1.94162	-3.02565	-3.9011	-6.30298	-0.0932598	1.93894	1.86817	2.10806	0.00260964	0.00272131	-5.24832
PTGES3	-6.38386	-1.30325	-4.84288	-4.70302	0.146011	0.643173	1.9026	1.2292	0.00349299	0.00289552	-5.2885
USO1	-5.33197	-0.711601	-5.62967	-5.8284	-1.04785	1.5959	1.67483	1.48057	0.00886676	0.00426291	-5.30127
EIF3C;EIF3CL	-5.11359	0.38586	-3.85679	-3.97342	2.15927	2.43062	1.88389	2.21046	0.00469719	0.00362025	-5.31054
FOLR1	-6.04046	-5.26095	-4.83947	-7.08062	-0.501608	0.936649	-2.86771	0.480032	0.00162977	0.00144	-5.31722
FKBP4	-5.68902	-1.06376	-4.09007	-5.97631	0.770508	0.944492	1.31845	1.5692	0.00334202	0.00291729	-5.35545
ENO1	-0.374921	2.67715	-4.34095	-4.78209	3.76251	4.00932	4.2721	2.69364	0.0241253	0.0065098	-5.3896
GDI2	-4.14898	0.530334	-4.33603	-6.86519	1.25926	1.62878	2.14587	1.77938	0.0130864	0.004832	-5.40829
GSR	-7.94014	-4.00556	-4.03763	-7.51324	0.290689	-0.106272	-1.52869	-0.493528	0.00318743	0.00255385	-5.41469
PICALM	-4.25542	-4.37386	-5.57129	-5.11578	0.930353	0.875069	-0.495577	1.05903	2.88245e-05	0	-5.42131
RAD23B	-4.42841	-4.3798	-4.12602	-0.763245	2.33661	2.40422	1.16999	2.13132	0.00113459	0.0017561	-5.43491
HSD17B1	0.572986	1.53194	0.0298653	-6.28488	3.09852	4.54438	5.63551	4.38607	0.0257305	0.00679612	-5.45364
RPS9	-4.38613	-5.09482	-4.90664	-3.33558	0.619579	0.498049	1.58976	1.3976	2.78613e-05	0	-5.45704
CRIP2	0.249871	0.96228	-4.51853	-5.74953	2.71195	2.93184	4.02107	3.16831	0.0184426	0.00592754	-5.47227
GNA11	-5.94918	-3.82043	-4.08674	-5.08396	0.303331	0.804674	1.17302	0.691317	4.27169e-05	0	-5.47816
TPPP3	0.138938	-1.04163	-3.6448	-5.06406	1.94313	3.48464	4.29999	2.59768	0.0054645	0.00392857	-5.48425
CSH2;CSH1;GH1	-0.0678244	-5.55406	-0.117688	0.1094	4.75854	4.71735	2.26698	4.57544	0.0109071	0.0045812	-5.48712
RPS18	-6.24567	-4.1124	-3.7919	-5.19942	1.18574	1.07828	-0.530427	0.912666	0.000203031	0.00147368	-5.49891
CDC37	-6.11048	-6.06333	-6.33015	-6.39323	-1.79645	0.145031	-2.02507	0.806316	0.00023815	0.00136585	-5.50675
EFHD1	-3.93782	-4.68375	-3.17742	-5.6854	1.79069	0.941841	0.150707	1.67025	0.000154886	0.00164706	-5.50947
EIF4H	-7.37299	-3.41486	-2.67861	-6.3533	-0.647701	1.71421	0.378271	0.811575	0.00420957	0.00345578	-5.51903
EIF5	-5.82116	-5.16292	-4.50568	-5.87393	-0.168367	-0.0320587	1.22875	-0.282789	2.46984e-05	0	-5.52731
YWHAE	-3.50703	2.15762	-3.4089	-5.8801	1.59485	3.3856	3.2579	3.25277	0.0198469	0.00609123	-5.53238
TPD52L2	-5.99221	-5.12758	-3.41362	-4.30098	0.0751133	1.14757	1.58018	0.589354	0.000131912	0.00175	-5.55665
ESAM	-5.32781	-0.275616	-5.14933	-2.51438	1.27547	1.68532	3.24133	2.76518	0.00494959	0.0037561	-5.55861
REEP5	0.507047	-5.82874	-5.07401	-5.96927	1.30546	1.12625	1.56235	1.87614	0.0116802	0.00470293	-5.5588
PSMD2	-4.9116	-0.752829	-4.70266	-4.99165	2.61829	1.82859	0.709733	1.75473	0.00233532	0.00168067	-5.56752
RPL22	-5.44358	-4.89077	-3.87356	-7.39911	0.506971	0.504477	-0.0783334	-0.269575	0.000348625	0.00119149	-5.56764
HDGF	-6.09897	-0.325012	-3.50239	-6.20752	-0.390949	2.16397	2.29354	2.11691	0.0107121	0.00466087	-5.57934
UGP2	-0.0325384	-1.49215	-4.32454	-3.92739	2.81699	2.89593	2.98281	3.91702	0.00178352	0.00137143	-5.59734
CORO1B	-4.77721	-5.49007	-1.77534	-6.73906	0.476622	1.91134	0.15541	1.09954	0.00247321	0.0024	-5.60614
ST13;ST13P4;ST13P5	-2.89242	-4.09126	-3.91348	-4.74889	1.44216	0.984072	2.91482	1.44921	6.30593e-05	0	-5.60908
PRDX6	-2.40366	1.06821	-1.37482	-3.50663	3.63001	3.84366	4.55709	4.22049	0.00134407	0.00163636	-5.61704
CLIC3	-5.6484	0.431288	1.10617	-4.45689	2.92581	3.94887	3.30422	3.77439	0.0169317	0.00563296	-5.63028
FHL1	-4.36165	0.417809	-4.70816	-3.86815	2.26875	3.72294	2.12043	1.891	0.00432377	0.00336424	-5.63082
INPPL1	-7.20277	-5.7354	-4.6154	-7.38954	-0.231716	-0.92864	-1.71839	0.48222	0.000427485	0.00103704	-5.63664
MARCKS	-4.90524	0.148861	-0.534007	-6.71452	0.74308	2.87173	4.44501	2.55148	0.0215601	0.00592491	-5.65405
ITGAV	-5.44577	-0.471514	-3.78262	-3.20878	2.32614	3.20856	1.55643	2.64496	0.00202481	0.00181818	-5.6612
STK26	-5.4627	-1.01484	-5.30916	-6.58813	1.98299	1.98106	-0.333888	0.676769	0.00566681	0.00388235	-5.67044
ARHGDIA	-7.12102	-1.12017	-0.740582	-4.57298	1.29857	2.76012	2.82153	2.30358	0.010603	0.00470175	-5.68464
YWHAB	-2.74881	0.109454	-4.84144	-7.31377	1.85464	2.61424	1.66097	1.8219	0.0116813	0.00468333	-5.68658
MYO1C	-6.58785	-4.0261	-5.24678	-6.99266	-0.588379	-1.24121	0.607408	1.14026	0.000597904	0.0015	-5.69287
TPBG	-6.56158	-4.55366	-4.58439	-2.71702	-0.696411	0.727909	1.73188	2.68778	0.00173761	0.00141176	-5.71695
PSMD11	-3.48994	-4.13333	-4.97843	-2.75208	1.48974	1.04609	2.39808	2.69801	8.1594e-05	0.002	-5.74643
HSPA5	3.29336	3.64331	-5.83962	-5.16163	4.00397	5.19619	4.37318	5.37091	0.0700758	0.0206535	-5.75221
ALPP	-3.52116	1.60922	-1.26594	-1.40033	3.40814	5.22794	5.21066	4.6198	0.0022894	0.0017094	-5.76119
CBR1	-6.09075	-0.927978	-5.47416	-2.08583	1.36905	1.96553	1.82701	3.31273	0.00491668	0.0035092	-5.76326
HSD11B2	-3.01822	-4.06478	-1.26553	-5.37956	2.43587	3.38067	0.77766	2.73858	0.00138967	0.00158242	-5.76522
CD46	-5.21036	-3.21824	-4.02991	-5.6547	-2.67101	2.57232	2.69802	2.43749	0.0066153	0.00354839	-5.78751
GFPT1	-0.877749	-1.61754	-3.20509	-2.36964	3.98084	3.7456	3.44611	3.96201	2.91798e-05	0	-5.80115
DIAPH1	-2.93818	-1.66565	-4.57773	-6.37117	1.43254	2.02187	1.85378	2.36869	0.00138949	0.0016	-5.8074
PACSIN3	-6.02863	-4.48614	-3.72896	-4.8551	0.420622	2.39519	-0.563561	2.06228	0.00045079	0.00101818	-5.85334
COPB2	-6.03234	-4.70032	-0.978807	-5.89328	1.25977	1.13866	0.877817	2.62033	0.00322538	0.00253435	-5.87533
RAB5C	-5.18828	-4.80649	-6.46858	-6.1062	0.76022	-0.27091	-0.0625072	0.632708	1.43121e-05	0	-5.90727
PSMB1	-6.3171	-4.73336	-3.65388	-3.61897	0.813656	2.07247	1.4744	0.970608	0.000143865	0.00169697	-5.91361
STARD10	-4.94866	-1.7151	-4.08635	-7.61677	0.2365	1.82792	1.68739	1.55053	0.00350211	0.00285294	-5.9173
RDX	-4.25824	-3.72486	-3.77367	-7.28015	0.00445747	1.08063	1.75649	1.79616	0.000775429	0.00141176	-5.91866
CRYAB	-2.11794	-0.328197	-5.50369	-4.41641	3.37151	4.26387	0.206737	3.57309	0.00677293	0.00376596	-5.94536
CAPNS1	-5.68805	-4.58467	-5.56943	-7.45882	0.659147	-0.200298	-1.17228	1.21726	0.000290924	0.00127273	-5.9512
SCARB1	-5.56187	-5.45455	-2.9607	-6.07108	-0.0496998	0.99032	0.613132	2.30235	0.000426656	0.0010566	-5.97608
PDLIM5	-5.03149	-5.30747	-5.30279	-4.7929	1.38698	1.13353	-0.159652	1.14706	3.63482e-06	0	-5.98564
DSTN	-5.30941	-7.07483	-2.80535	-5.19665	0.446428	0.746941	1.20003	1.4652	0.000539423	0.000903226	-6.06121
TMEM2	-6.40009	-1.00614	-5.51698	-6.31366	-0.0116024	2.55216	0.990087	1.54846	0.00470933	0.003575	-6.07899
OSBP	-5.02285	-4.17941	-4.27614	-5.85463	-1.17832	2.19114	2.1589	1.8363	0.000517853	0.000965517	-6.08526
ANXA6	0.933127	1.80365	2.24707	-5.47411	5.74747	6.02452	5.89266	6.20998	0.0150353	0.00546875	-6.09123
ANXA5	-0.0726957	3.63542	-2.80188	-5.02145	4.7492	5.97206	4.91699	4.5304	0.0179741	0.0059708	-6.10732
EML4	-0.984815	-4.90773	-4.29412	-4.29246	1.34007	3.44162	2.52924	2.72544	0.000823702	0.00137143	-6.12887
HSPA1B;HSPA1A	-2.99086	1.10181	-1.75295	-4.25579	3.29346	4.05234	4.97288	4.40908	0.00214178	0.0018018	-6.15639
PCBP1	-5.75122	0.578226	-4.60852	-2.71192	2.78399	3.4374	2.96702	3.171	0.00425221	0.00343243	-6.21321
TOM1	-6.44725	-3.98184	-2.72791	-7.44069	0.178576	1.6979	1.46333	1.07362	0.00151255	0.0015	-6.25278
EZR	1.22498	2.63076	0.514194	-3.7985	5.92248	6.31303	7.04083	6.3636	0.00427676	0.00338667	-6.26713
DYSF	-0.937287	0.341313	-0.455644	-7.06414	3.16588	5.10722	3.97344	4.8854	0.0114566	0.00472269	-6.31192
CYP19A1	-5.5784	0.782442	-5.39669	-5.70364	3.17674	3.95611	-0.980061	3.26309	0.0173926	0.00559108	-6.32804
SERPINB9	-2.65621	1.53741	-5.41893	-4.72974	2.69963	3.16253	3.77327	4.45303	0.00767408	0.00380296	-6.33898
TGM2	-1.32	2.78966	-0.3875	0.287296	6.08	7.08163	7.62347	5.96017	0.000600268	0.00147692	-6.34395
RPS4X	-6.36057	-6.35547	-5.01674	-8.14692	1.35358	1.05166	-3.26405	0.423445	0.00222289	0.00175439	-6.36109
PSMC6	-7.39223	-4.85491	-4.93576	-4.62169	-0.479275	1.09989	1.29215	1.74687	0.00022576	0.0014359	-6.36606
ANXA4	1.57273	-0.607451	-5.18595	-2.22602	4.37263	4.32702	4.77859	5.96363	0.00460351	0.00323567	-6.47214
TPI1	-0.61037	-1.10508	-4.2279	-6.0678	1.9039	4.24304	4.37897	3.40088	0.00378798	0.00357746	-6.48448
RNH1	-2.53754	-0.620859	-3.47932	-8.54434	2.56605	2.75829	2.21796	3.22355	0.00889359	0.00424299	-6.48698
ATP1B3	-7.41095	-3.56532	-3.32687	-6.45306	-1.38703	2.04583	3.17466	1.36417	0.00371386	0.00312057	-6.48846
DYNC1LI1	-5.94717	-5.0072	-4.2555	-7.59571	1.53935	-0.0818634	1.54663	0.214752	0.000241647	0.00133333	-6.50611
HMGB3	-3.98909	-5.12436	-5.24703	-4.65978	3.16874	2.64351	-0.190683	1.40979	0.000183766	0.00151351	-6.5129
TAGLN2	-1.96747	-0.610355	-5.33129	-6.12849	2.67845	4.05403	1.81889	3.48681	0.00358426	0.00281159	-6.51895
CNDP2	-5.76847	-6.44605	-3.65133	-5.30979	0.313601	1.48298	1.44537	1.73337	6.89785e-05	0	-6.53774
CARHSP1	-4.47053	-1.23254	-5.14728	-6.04627	2.04663	1.78847	3.1943	2.63153	0.000908879	0.00128	-6.63939
HSPB8	-5.17668	-5.27957	-3.24372	-7.31564	1.59433	1.1193	1.81361	1.02106	0.000236333	0.0014	-6.64098
CDC42	-5.18856	-4.95731	-5.31371	-5.23466	1.94856	2.50879	0.552665	0.979242	6.12702e-06	0	-6.67087
GSTP1	-1.73865	-0.123904	-4.72763	-4.71254	2.69575	4.99421	4.36235	3.33645	0.00178251	0.00138462	-6.67287
CAPN6	2.37267	-0.729697	-5.29136	-5.69638	3.76827	5.07125	5.07793	3.84958	0.0136743	0.00495238	-6.77795
IQGAP1	2.58563	2.38316	-4.4095	-5.1184	5.69027	5.59617	6.05696	5.63173	0.0168838	0.00565414	-6.88356
ADAM12	-5.23485	-3.25596	-4.21058	-5.95207	-0.21487	2.61089	3.09107	3.58134	0.000538567	0.000918033	-6.93047
PGK1	-0.113374	-1.53768	-4.21548	-6.16966	3.15919	4.04797	4.88092	4.38049	0.002255	0.00173913	-7.12619
TKT	-2.9002	-4.94007	-4.97529	-3.84461	1.46926	4.3093	3.81575	2.84152	9.86492e-05	0.00193103	-7.274
HSPB1	-1.06732	3.49767	-5.11629	-0.760227	5.22909	5.96292	8.04889	6.79138	0.00744574	0.00386	-7.36961
AHCY	-4.52661	0.591725	-4.82966	-6.31788	3.31094	3.77471	3.91392	3.46038	0.00275552	0.00263492	-7.38559
HSD3B1	-4.25802	-5.94706	0.727367	-6.66217	3.49422	3.12103	2.26815	4.68996	0.00526403	0.0039759	-7.42831
GNG12	-6.15918	-4.60857	-4.99097	-7.50137	1.26344	2.2774	2.02326	1.13054	4.26576e-05	0	-7.48868
ITGA5	-5.53631	-2.10762	-3.93879	-5.03504	2.76966	3.04797	4.57825	3.78967	0.000109065	0.00186667	-7.70083
HSP90AA1	-4.51226	2.94156	-3.62304	-3.86062	4.77435	5.82845	6.28702	5.14108	0.00471358	0.0035528	-7.77132
BASP1	-4.39934	-1.924	-4.14621	-6.74222	2.81828	3.51104	5.1912	3.76652	0.000322325	0.00121739	-8.1247
SLC3A2	-6.53546	-0.330669	-4.04099	-5.17243	3.8748	4.23347	4.95591	3.72302	0.000927652	0.00124675	-8.21669
SERPINB2	-3.29662	2.16302	-4.70851	-7.5802	4.43185	4.86648	5.25086	4.93141	0.00703296	0.00370681	-8.22573
S100P	-4.39699	-4.71912	-4.80378	-6.01947	3.84907	3.66931	6.12603	6.04366	1.26469e-05	0	-9.90686
ANXA1	-6.46986	3.50373	-5.93976	-3.80414	7.33774	7.16758	8.10753	6.27989	0.00427221	0.0034094	-10.4007

## Sheet: Information Table S7
Table S7 shows log2 transformed median normalized intensity data of the individual proteins in the respective run
Italic gene names represent significantly fetal corona enriched proteins
Normal gene names represent significantly maternal corona enriched proteins
p-, and q-values as well as differences of means resulted from Student´s t-test with a permutation based FDR 0.05
